# Supplementary material for: Association of variably methylated tumour DNA regions with overall survival for invasive lobular breast cancer
Source: Clin Epigenetics. 2021 Jan 18;13:11. doi: 10.1186/s13148-020-00975-6 (PMC7814464; doi:10.1186/s13148-020-00975-6)
Supplement: Supplementary file 2 — Additional file 2. List of variable methylated regions identified in ILBC. [file 13148_2020_975_MOESM2_ESM.xlsx]

## Sheet: Supplementary Table 1
	Genomic coordinate (GRCh37)	Number of CpGs	minfdr	Stouffer	maxbetafc	meanbetafc	seqnames	starts	ends	strands	Promoters	Mean methylation beta-value
1	chr20:13199787-13201844	29	4.89e-181	0	0	0	chr20	13199787	13201844	*	ISM1-001	0.23
2	chr5:112073348-112074043	16	4.89e-181	0	0	0	chr5	112073348	112074043	*	APC-001, APC-004, APC-003, APC-005	0.39
3	chr17:42091713-42093050	16	4.04e-172	0	0	0	chr17	42091713	42093050	*	TMEM101-201, TMEM101-202, TMEM101-007	0.4
4	chr11:2290953-2293552	41	2.23e-152	0	0	0	chr11	2290953	2293552	*	ASCL2-001	0.44
5	chr10:134598496-134602228	39	1.05e-142	0	0	0	chr10	134598496	134602228	*	NKX6-2-001, RP11-288G11.3-001	0.28
6	chr1:228644750-228647248	28	1.03e-131	0	0	0	chr1	228644750	228647248	*	HIST3H2A-001, HIST3H2BB-001	0.2
7	chr6:29973557-29976071	52	3.96e-124	0	0	0	chr6	29973557	29976071	*	HCG4P3-001, HLA-J-003, HLA-J-002, HLA-J-001, HLA-J-004	0.29
8	chr1:2460761-2462364	11	1.03e-110	0	0	0	chr1	2460761	2462364	*	HES5-001	0.19
9	chr10:11059290-11060652	14	1.65e-109	0	0	0	chr10	11059290	11060652	*	CELF2-202, CELF2-204, CELF2-206, CELF2-208	0.33
10	chr12:3862221-3862810	13	5.67e-104	0	0	0	chr12	3862221	3862810	*	EFCAB4B-005, EFCAB4B-001, EFCAB4B-201, EFCAB4B-003	0.33
11	chr7:95025194-95027158	26	1.27e-93	0	0	0	chr7	95025194	95027158	*	PON3-001, PON3-005, PON3-008, PON3-006, PON3-004, PON3-007, PON3-009, PON3-003, PON1-201	0.48
12	chr15:45421068-45422553	15	1.95e-92	0	0	0	chr15	45421068	45422553	*	DUOXA1-001, DUOX1-006, DUOX1-001, DUOX1-007, DUOXA1-011, DUOXA1-009, DUOXA1-003, DUOXA1-015, DUOXA1-013, DUOXA1-004, DUOXA1-002, DUOXA1-012, DUOXA1-010, DUOXA1-008, DUOXA1-014, DUOX1-003	0.34
13	chr12:133065724-133066762	27	9.93e-89	0	0	0	chr12	133065724	133066762	*	FBRSL1-201, FBRSL1-001	0.23
14	chr7:94284258-94285814	46	1.82e-86	0	0	0	chr7	94284258	94285814	*	SGCE-001, SGCE-008, SGCE-006, SGCE-004, SGCE-002, SGCE-003, SGCE-005, SGCE-007, PEG10-001, PEG10-002, PEG10-003	0.29
15	chr12:115135138-115136308	26	4.05e-85	0	0	0	chr12	115135138	115136308	*	NA	0.38
16	chr18:6413908-6415252	12	2.65e-83	0	0	0	chr18	6413908	6415252	*	L3MBTL4-201, L3MBTL4-003, L3MBTL4-001, L3MBTL4-006, L3MBTL4-009, L3MBTL4-008	0.25
17	chr5:43396953-43397572	7	3.64e-83	0	0	0	chr5	43396953	43397572	*	CCL28-003	0.32
18	chr6:133561386-133563868	44	2.83e-82	0	0	0	chr6	133561386	133563868	*	EYA4-201, EYA4-008, EYA4-001, EYA4-007, EYA4-005, EYA4-006, EYA4-002, EYA4-009	0.38
19	chr4:42398974-42400885	15	3.61e-82	0	0	0	chr4	42398974	42400885	*	SHISA3-001	0.3
20	chr6:27099813-27101941	19	2.51e-79	0	0	0	chr6	27099813	27101941	*	HIST1H2BJ-003, HIST1H2AG-001, HIST1H2BJ-201, HIST1H2BJ-002, HIST1H2BJ-001	0.16
21	chr1:92948788-92953037	54	8.67e-79	0	0	0	chr1	92948788	92953037	*	GFI1-002, GFI1-001, GFI1-201, GFI1-003	0.33
22	chr4:11428822-11431359	17	5.75e-78	0	0	0	chr4	11428822	11431359	*	HS3ST1-001, HS3ST1-002, HS3ST1-003	0.27
23	chr1:248019757-248021163	12	1.12e-77	0	0	0	chr1	248019757	248021163	*	TRIM58-001	0.29
24	chr6:27839548-27842098	27	1.24e-77	0	0	0	chr6	27839548	27842098	*	HIST1H3I-001, HIST1H4L-001	0.35
25	chr19:2339509-2340820	4	1.46e-77	0	0	0	chr19	2339509	2340820	*	SPPL2B-012, SPPL2B-006, SPPL2B-007	0.78
26	chr12:124246391-124248044	9	2.82e-77	0	0	0	chr12	124246391	124248044	*	DNAH10-001	0.36
27	chr5:180017195-180018735	14	4.07e-77	0	0	0	chr5	180017195	180018735	*	SCGB3A1-001, SCGB3A1-002	0.3
28	chr2:214148856-214149735	11	1.27e-76	0	0	0	chr2	214148856	214149735	*	SPAG16-201, SPAG16-001, AC079610.2-001, SPAG16-003, SPAG16-004, SPAG16-011, SPAG16-002, SPAG16-009, SPAG16-006, SPAG16-005	0.24
29	chr5:141030607-141031443	11	3.8e-76	0	0	0	chr5	141030607	141031443	*	FCHSD1-001, FCHSD1-002, FCHSD1-003, FCHSD1-005	0.24
30	chr17:46655164-46656690	18	6.42e-76	0	0	0	chr17	46655164	46656690	*	HOXB4-001, MIR10A-201, HOXB3-009	0.26
31	chr13:78492216-78494462	44	2.06e-75	0	0	0	chr13	78492216	78494462	*	EDNRB-003, EDNRB-001, EDNRB-201, EDNRB-002, RNF219-AS1-013	0.29
32	chr13:92050720-92051786	13	1.42e-74	0	0	0	chr13	92050720	92051786	*	GPC5-001	0.32
33	chr7:157208882-157209799	7	1.49e-74	0	0	0	chr7	157208882	157209799	*	DNAJB6-019	0.86
34	chr8:1650172-1651197	5	1.49e-74	0	0	0	chr8	1650172	1651197	*	NA	0.74
35	chr6:26043546-26046341	17	2.58e-74	0	0	0	chr6	26043546	26046341	*	HIST1H2BB-001, U91328.2-001, HIST1H3C-001	0.25
36	chr11:8615356-8616102	15	3.47e-74	0	0	0	chr11	8615356	8616102	*	STK33-001, STK33-003, STK33-002, STK33-201, STK33-008, STK33-007, STK33-009, STK33-006, STK33-012, STK33-014, STK33-017	0.32
37	chr2:61371636-61372316	9	4.6e-74	0	0	0	chr2	61371636	61372316	*	KIAA1841-011, AC016747.3-004, AC016747.3-001, AC016747.3-003, C2orf74-201, AC016747.3-002, KIAA1841-010, AC016747.3-201	0.37
38	chr10:135049208-135051532	39	7.82e-73	0	0	0	chr10	135049208	135051532	*	VENTX-001	0.21
39	chr5:134870977-134872957	27	3.39e-72	0	0	0	chr5	134870977	134872957	*	NEUROG1-001	0.33
40	chr2:109744679-109746754	14	2.62e-71	0	0	0	chr2	109744679	109746754	*	SH3RF3-201, SH3RF3-002, SH3RF3-AS1-001	0.33
41	chr4:57975793-57976944	13	8.36e-71	0	0	0	chr4	57975793	57976944	*	IGFBP7-001, IGFBP7-AS1-001, IGFBP7-AS1-003, IGFBP7-201	0.28
42	chr6:150463417-150465049	13	1.1e-70	0	0	0	chr6	150463417	150465049	*	PPP1R14C-001	0.23
43	chr8:144398384-144400213	8	4.9e-69	0	0	0	chr8	144398384	144400213	*	TOP1MT-013, AC087793.1-201	0.8
44	chr2:107501733-107504169	16	1.02e-67	0	0	0	chr2	107501733	107504169	*	ST6GAL2-001, ST6GAL2-002, ST6GAL2-003, ST6GAL2-004	0.28
45	chr19:58094517-58096559	13	1.79e-67	0	0	0	chr19	58094517	58096559	*	ZIK1-004, ZIK1-002, ZIK1-006, ZIK1-001, ZIK1-007, ZIK1-003, ZIK1-005	0.47
46	chr2:29337946-29339307	14	1.13e-66	0	0	0	chr2	29337946	29339307	*	CLIP4-001, CLIP4-005, CLIP4-009, CLIP4-006	0.32
47	chr4:16084247-16086085	15	1.27e-66	0	0	0	chr4	16084247	16086085	*	PROM1-008, PROM1-013, PROM1-001, PROM1-003, PROM1-010, PROM1-009, PROM1-004, PROM1-012, PROM1-014, PROM1-015, PROM1-011, PROM1-204	0.43
48	chr21:36040771-36042464	14	4.5e-65	0	0	0	chr21	36040771	36042464	*	CLIC6-002, CLIC6-001	0.49
49	chr11:65404459-65406254	16	4.92e-65	0	0	0	chr11	65404459	65406254	*	SIPA1-003, SIPA1-005, SIPA1-002, SIPA1-004, SIPA1-001, MIR4690-201	0.46
50	chr5:16179012-16181039	18	5.02e-65	0	0	0	chr5	16179012	16181039	*	MARCH11-001, MARCH11-003, MARCH11-002, RP11-19O2.2-001	0.31
51	chr11:1857919-1859510	9	2.73e-64	0	0	0	chr11	1857919	1859510	*	TNNI2-201, SYT8-004, TNNI2-003, TNNI2-001, TNNI2-002, SYT8-015, TNNI2-004, SYT8-005, SYT8-012, SYT8-014	0.65
52	chr16:28073818-28075295	12	1.09e-63	0	0	0	chr16	28073818	28075295	*	GSG1L-201, GSG1L-003, GSG1L-002, GSG1L-005	0.23
53	chr18:74960629-74962794	28	1.64e-63	0	0	0	chr18	74960629	74962794	*	GALR1-001	0.37
54	chr10:123922620-123924085	14	1.18e-62	0	0	0	chr10	123922620	123924085	*	TACC2-008, TACC2-007, TACC2-010, TACC2-009	0.55
55	chr1:247802703-247803688	8	2.43e-62	0	0	0	chr1	247802703	247803688	*	RP11-978I15.10-001, RP11-978I15.10-002, RP11-634B7.4-001, RP11-634B7.4-002	0.43
56	chr14:37132291-37133714	9	1.48e-61	0	0	0	chr14	37132291	37133714	*	PAX9-001, PAX9-002, PAX9-003	0.34
57	chr20:42543034-42545099	20	6.28e-61	0	0	0	chr20	42543034	42545099	*	TOX2-003, TOX2-002, TOX2-006	0.31
58	chr22:17591088-17591807	2	3.06e-60	0	0	0	chr22	17591088	17591807	*	NA	0.6
59	chr7:64450722-64452073	6	5.83e-60	0	0	0	chr7	64450722	64452073	*	ZNF117-002	0.71
60	chr5:178770998-178773355	13	1.17e-59	0	0	0	chr5	178770998	178773355	*	ADAMTS2-001, ADAMTS2-002	0.3
61	chr12:4380271-4384404	49	1.19e-59	0	0	0	chr12	4380271	4384404	*	CCND2-001, CCND2-004, CCND2-AS2-001, CCND2-AS1-001	0.19
62	chr4:5710016-5711301	11	1.38e-59	0	0	0	chr4	5710016	5711301	*	EVC-001, EVC2-001, EVC2-003, EVC2-201, EVC-201, EVC2-002, EVC-002, EVC2-004	0.31
63	chr1:3567303-3568722	26	1.41e-58	0	0	0	chr1	3567303	3568722	*	WRAP73-001, TP73-201, TP73-002, TP73-202, TP73-001, WRAP73-002, WRAP73-006, WRAP73-005, WRAP73-004, WRAP73-010, TP73-006	0.4
64	chr10:118896012-118899407	18	1.41e-58	0	0	0	chr10	118896012	118899407	*	VAX1-002, VAX1-001	0.35
65	chr13:113539207-113540557	8	1.51e-58	0	0	0	chr13	113539207	113540557	*	AL356740.1-201	0.47
66	chr19:12767784-12768390	2	2.04e-58	0	0	0	chr19	12767784	12768390	*	MAN2B1-008, MAN2B1-010, MAN2B1-009, MAN2B1-016, MAN2B1-015, MAN2B1-017	0.62
67	chr5:148520669-148521623	15	2.41e-58	0	0	0	chr5	148520669	148521623	*	ABLIM3-001, ABLIM3-006, ABLIM3-201, ABLIM3-004, ABLIM3-002, ABLIM3-005, ABLIM3-003	0.31
68	chr19:49127327-49127510	4	2.45e-58	0	0	0	chr19	49127327	49127510	*	SPHK2-202, SPHK2-013, AC022154.7-001, SPHK2-008, SPHK2-011, AC022154.7-003, SPHK2-010, SPHK2-014, SPHK2-009, AC022154.7-002, SPHK2-012	0.22
69	chr14:102025815-102027797	21	2.67e-58	0	0	0	chr14	102025815	102027797	*	DIO3-201, DIO3OS-201, DIO3-001, DIO3OS-014, DIO3OS-009, DIO3OS-003, DIO3OS-006, DIO3OS-007, DIO3OS-015, DIO3OS-016, DIO3OS-001, DIO3OS-002, DIO3OS-008	0.28
70	chr3:142837529-142840240	16	2.76e-58	0	0	0	chr3	142837529	142840240	*	CHST2-001, RP11-80H8.4-001	0.4
71	chr1:207817630-207819196	12	4.02e-58	0	0	0	chr1	207817630	207819196	*	CD46P1-001, CR1L-003, CR1L-004	0.43
72	chr19:50831762-50832861	9	5.94e-58	0	0	0	chr19	50831762	50832861	*	KCNC3-002, KCNC3-005, NR1H2-201, NR1H2-010, NR1H2-011, NR1H2-012	0.25
73	chr11:44330474-44332849	35	8.25e-58	0	0	0	chr11	44330474	44332849	*	ALX4-001	0.33
74	chr21:37442104-37442777	6	1.39e-57	0	0	0	chr21	37442104	37442777	*	CBR1-001, CBR1-002, CBR1-003, CBR1-005, CBR1-004	0.22
75	chr19:58951095-58952361	13	3.78e-57	0	0	0	chr19	58951095	58952361	*	ZNF132-001, CTD-2619J13.19-001	0.38
76	chr22:27053195-27053934	14	8.53e-57	0	0	0	chr22	27053195	27053934	*	MIAT-018, MIAT-021, MIAT-002, MIAT-012, MIAT-001, MIAT-013, MIAT-004, MIAT-011, MIAT-010, MIAT-022, MIAT-014, MIAT-016, MIAT-023, MIAT-015, MIAT-003, MIAT-020	0.17
77	chr11:20690223-20692113	14	9.37e-57	0	0	0	chr11	20690223	20692113	*	NELL1-002, NELL1-201, NELL1-001, RP11-701I24.3-001, NELL1-003	0.23
78	chr21:26933554-26934885	7	1.11e-56	0	0	0	chr21	26933554	26934885	*	MIR155HG-001	0.37
79	chr1:186649153-186650479	14	1.53e-56	0	0	0	chr1	186649153	186650479	*	PTGS2-001, PTGS2-002, PTGS2-004, PTGS2-005, RP5-973M2.2-001	0.32
80	chr3:138665006-138666732	16	1.98e-56	0	0	0	chr3	138665006	138666732	*	FOXL2-001, C3orf72-001, C3orf72-003, C3orf72-002	0.42
81	chr20:21685401-21687378	14	1.34e-55	0	0	0	chr20	21685401	21687378	*	PAX1-001, PAX1-002, PAX1-003, PAX1-004	0.26
82	chr3:182970675-182973032	19	1.87e-55	0	0	0	chr3	182970675	182973032	*	B3GNT5-001, B3GNT5-002, B3GNT5-006, B3GNT5-007, B3GNT5-005, B3GNT5-004	0.34
83	chr2:43019484-43020682	11	2.65e-55	0	0	0	chr2	43019484	43020682	*	HAAO-001, HAAO-005, HAAO-002, HAAO-006, HAAO-008, HAAO-004	0.33
84	chr3:44770851-44771316	11	8.11e-55	0	0	0	chr3	44770851	44771316	*	ZNF501-001, ZNF501-004, ZNF501-002, ZNF501-003	0.2
85	chr6:84562778-84563910	13	8.64e-55	0	0	0	chr6	84562778	84563910	*	RIPPLY2-002, RIPPLY2-001	0.29
86	chr6:28602566-28603779	33	8.95e-55	0	0	0	chr6	28602566	28603779	*	RP11-373N24.2-001	0.25
87	chr6:29759078-29761288	45	9.7e-55	0	0	0	chr6	29759078	29761288	*	HCG4-201, HCG4-001, HLA-V-001, HLA-V-005, HLA-V-003, HLA-V-002	0.28
88	chr19:50553242-50554510	11	1.44e-54	0	0	0	chr19	50553242	50554510	*	CTD-2126E3.1-001, CTD-2126E3.3-002, CTD-2126E3.3-001	0.27
89	chr6:30227104-30228431	40	4.1e-54	0	0	0	chr6	30227104	30228431	*	HLA-L-001, HLA-L-002, HLA-L-003	0.25
90	chr1:236706961-236707045	3	4.82e-54	0	0	0	chr1	236706961	236707045	*	LGALS8-010, LGALS8-021, LGALS8-019, LGALS8-018	0.69
91	chr1:76540110-76540999	10	2.46e-53	0	0	0	chr1	76540110	76540999	*	ST6GALNAC3-001	0.31
92	chr7:914964-916402	9	2.78e-53	0	0	0	chr7	914964	916402	*	GET4-001, GET4-006	0.42
93	chr1:220101368-220102517	15	1.65e-52	0	0	0	chr1	220101368	220102517	*	SLC30A10-001, SLC30A10-004, SLC30A10-202	0.48
94	chr16:8995607-8995984	6	2.71e-52	0	0	0	chr16	8995607	8995984	*	USP7-016, USP7-022, USP7-015, USP7-021, USP7-017	0.72
95	chr6:29910051-29911836	32	1.09e-51	0	0	0	chr6	29910051	29911836	*	HLA-A-003, HLA-A-002, HLA-A-201, HLA-A-001, HCG4P5-001, HLA-A-007, HLA-A-006, HLA-A-005, HLA-A-004	0.28
96	chr4:134068777-134070819	16	8.13e-51	0	0	0	chr4	134068777	134070819	*	PCDH10-001, RP11-9G1.3-001, RP11-9G1.3-003	0.32
97	chr10:28033840-28035894	20	1.02e-50	0	0	0	chr10	28033840	28035894	*	MKX-001, MKX-201, RP11-360I20.2-001, MKX-002, MKX-003	0.31
98	chr1:111216661-111218287	14	4.41e-50	0	0	0	chr1	111216661	111218287	*	KCNA3-001	0.4
99	chr3:99594893-99595254	6	5.79e-50	0	0	0	chr3	99594893	99595254	*	FILIP1L-201, FILIP1L-007, FILIP1L-009, FILIP1L-003	0.25
100	chr6:29520527-29521803	40	9.56e-50	0	0	0	chr6	29520527	29521803	*	OR2I1P-201, OR2I1P-001	0.43
101	chr10:124894415-124897153	20	1.39e-49	0	0	0	chr10	124894415	124897153	*	HMX3-001	0.27
102	chr19:38746538-38747888	16	1.46e-49	0	0	0	chr19	38746538	38747888	*	PPP1R14A-001, PPP1R14A-002, PPP1R14A-005, PPP1R14A-003	0.4
103	chr8:143751204-143752436	7	1.5e-49	0	0	0	chr8	143751204	143752436	*	JRK-007, JRK-008, PSCA-003, PSCA-004, JRK-001	0.24
104	chr19:54484823-54486058	9	1.67e-49	0	0	0	chr19	54484823	54486058	*	MIR935-201	0.42
105	chr5:114514899-114516854	13	1.92e-49	0	0	0	chr5	114514899	114516854	*	TRIM36-001, TRIM36-006, TRIM36-003, TRIM36-002	0.38
106	chr21:43989949-43990356	5	3.19e-49	0	0	0	chr21	43989949	43990356	*	NA	0.69
107	chr20:61050560-61052060	26	5.36e-49	0	0	0	chr20	61050560	61052060	*	GATA5-001, RP13-379O24.3-001	0.19
108	chr19:3434702-3435746	6	5.52e-49	0	0	0	chr19	3434702	3435746	*	NFIC-010	0.38
109	chr9:95475470-95476582	4	5.93e-49	0	0	0	chr9	95475470	95476582	*	NA	0.8
110	chr19:55865076-55866907	15	6.48e-49	0	0	0	chr19	55865076	55866907	*	COX6B2-001, COX6B2-011, COX6B2-007, COX6B2-008, COX6B2-004, COX6B2-010, COX6B2-002, COX6B2-009, COX6B2-005, COX6B2-003	0.21
111	chr4:25656514-25658035	13	7.27e-49	0	0	0	chr4	25656514	25658035	*	SLC34A2-001, SLC34A2-003, SLC34A2-002, SLC34A2-006, SLC34A2-005	0.36
112	chr6:105584149-105585762	10	8.6e-49	0	0	0	chr6	105584149	105585762	*	BVES-003, BVES-001, BVES-AS1-004, BVES-AS1-001, BVES-002, BVES-AS1-003, BVES-AS1-002	0.32
113	chr7:49813031-49815502	14	9.02e-49	0	0	0	chr7	49813031	49815502	*	VWC2-001	0.38
114	chr11:65600739-65601754	15	9.97e-49	0	0	0	chr11	65600739	65601754	*	SNX32-001, SNX32-007, CFL1-010, SNX32-005, SNX32-008, SNX32-004, SNX32-011, SNX32-010, SNX32-002, SNX32-009	0.24
115	chr6:166580460-166583226	15	1.38e-48	0	0	0	chr6	166580460	166583226	*	T-001, T-002, T-003, T-004	0.37
116	chr19:52872916-52873624	10	2.99e-48	0	0	0	chr19	52872916	52873624	*	ZNF880-002, ZNF880-001, ZNF880-003, ZNF880-006, ZNF880-004, ZNF880-005	0.26
117	chr8:145013249-145013932	5	3.29e-48	0	0	0	chr8	145013249	145013932	*	PLEC-004	0.4
118	chr2:182321354-182322841	13	3.67e-48	0	0	0	chr2	182321354	182322841	*	ITGA4-006, ITGA4-003, ITGA4-001, ITGA4-004, ITGA4-002, ITGA4-005, ITGA4-007	0.39
119	chr18:7116700-7118122	8	5.83e-48	0	0	0	chr18	7116700	7118122	*	LAMA1-001, LAMA1-007	0.28
120	chr1:233749295-233750677	11	1.01e-47	0	0	0	chr1	233749295	233750677	*	KCNK1-001	0.17
121	chr4:90757351-90759203	18	1.12e-47	0	0	0	chr4	90757351	90759203	*	SNCA-003, SNCA-005, SNCA-001, SNCA-201, SNCA-002, SNCA-202, RP11-67M1.1-001, SNCA-009, SNCA-004, SNCA-006, SNCA-007, SNCA-008, RP11-67M1.1-002	0.32
122	chr2:3451506-3452437	4	2.14e-47	0	0	0	chr2	3451506	3452437	*	TRAPPC12-009	0.68
123	chr4:122301573-122302680	13	3.54e-47	0	0	0	chr4	122301573	122302680	*	QRFPR-003, QRFPR-001, QRFPR-004, QRFPR-002	0.32
124	chr11:33036664-33037916	8	4.08e-47	0	0	0	chr11	33036664	33037916	*	DEPDC7-001, DEPDC7-002, DEPDC7-004, DEPDC7-005	0.22
125	chr11:32455025-32457878	20	4.39e-47	0	0	0	chr11	32455025	32457878	*	WT1-001, WT1-005, WT1-AS-001, WT1-AS-201, WT1-009, WT1-004, WT1-AS-003, WT1-AS-004, WT1-AS-002, WT1-AS-006	0.28
126	chr11:2160055-2162445	41	6.14e-47	0	0	0	chr11	2160055	2162445	*	IGF2-AS-001, IGF2-AS-003, IGF2-009, IGF2-004, IGF2-003, IGF2-002, IGF2-001, IGF2-005, IGF2-007, IGF2-AS-002	0.3
127	chr19:5827811-5829199	6	6.95e-47	0	0	0	chr19	5827811	5829199	*	NA	0.33
128	chr12:52798363-52799285	2	1.44e-46	0	0	0	chr12	52798363	52799285	*	KRT82-001	0.55
129	chr1:2984218-2986366	16	1.54e-46	0	0	0	chr1	2984218	2986366	*	PRDM16-001, LINC00982-004, PRDM16-003, PRDM16-201, PRDM16-202, PRDM16-203, LINC00982-002, PRDM16-007, PRDM16-008, PRDM16-010	0.26
130	chr2:176993632-176995556	14	1.97e-46	0	0	0	chr2	176993632	176995556	*	HOXD8-001, HOXD8-002, HOXD8-003, HOXD8-201, HOXD8-004	0.39
131	chr17:35293168-35295224	15	2.28e-46	0	0	0	chr17	35293168	35295224	*	LHX1-001, RP11-445F12.1-001, RP11-445F12.1-004, RP11-445F12.1-002, RP11-445F12.1-003, LHX1-002, LHX1-005, LHX1-003	0.35
132	chr3:125898467-125900108	15	3.29e-46	0	0	0	chr3	125898467	125900108	*	ALDH1L1-001, ALDH1L1-201, ALDH1L1-002, ALDH1L1-016, ALDH1L1-202, ALDH1L1-006, ALDH1L1-007, ALDH1L1-008, ALDH1L1-005, ALDH1L1-004, ALDH1L1-009, ALDH1L1-AS2-001, ALDH1L1-AS2-002	0.26
133	chr17:33700180-33701776	15	4.2e-46	0	0	0	chr17	33700180	33701776	*	SLFN11-002, SLFN11-001, SLFN11-005, SLFN11-004, SLFN11-003, SLFN11-006, SLFN11-011, SLFN11-010, SLFN11-009, SLFN11-008	0.2
134	chr15:78631963-78633455	16	5.43e-46	0	0	0	chr15	78631963	78633455	*	CRABP1-001, CRABP1-002	0.42
135	chr6:118227732-118229732	13	1.15e-45	0	0	0	chr6	118227732	118229732	*	SLC35F1-001	0.33
136	chr1:47881404-47883234	8	1.43e-45	0	0	0	chr1	47881404	47883234	*	FOXE3-001	0.45
137	chr16:56658970-56659964	9	2.03e-45	0	0	0	chr16	56658970	56659964	*	MT1E-001, MT1E-002, MT1E-003	0.23
138	chr17:42081810-42084376	18	2.13e-45	0	0	0	chr17	42081810	42084376	*	NAGS-001, PYY-001, NAGS-005, NAGS-002	0.42
139	chr2:75058623-75059673	7	3.88e-45	0	0	0	chr2	75058623	75059673	*	HK2-001, RP11-259N19.1-001	0.67
140	chr21:47604052-47604986	6	3.95e-45	0	0	0	chr21	47604052	47604986	*	SPATC1L-002, SPATC1L-001, AP001468.58-001	0.29
141	chr2:26401640-26402318	6	4.66e-45	0	0	0	chr2	26401640	26402318	*	GAREML-002	0.33
142	chr1:155043322-155044345	10	5.42e-45	0	0	0	chr1	155043322	155044345	*	NA	0.6
143	chr1:13909522-13910796	15	5.49e-45	0	0	0	chr1	13909522	13910796	*	PDPN-001, PDPN-002, PDPN-006, PDPN-005, PDPN-004, PDPN-003, PDPN-008, PDPN-009, PDPN-010, PDPN-007	0.33
144	chr2:26624228-26625326	13	6.87e-45	0	0	0	chr2	26624228	26625326	*	DRC1-001, DRC1-002	0.45
145	chr3:154796701-154798079	16	9.3e-45	0	0	0	chr3	154796701	154798079	*	MME-006, MME-003, MME-001, MME-004, MME-010, MME-008, MME-009, MME-002, MME-005	0.24
146	chr1:179711583-179713349	16	1.65e-44	0	0	0	chr1	179711583	179713349	*	FAM163A-001, RP11-12M5.1-002	0.22
147	chr8:72755162-72757004	14	1.69e-44	0	0	0	chr8	72755162	72757004	*	MSC-001, RP11-383H13.1-003, MSC-002, RP11-383H13.1-011, RP11-383H13.1-008, MSC-003, RP11-383H13.1-001, RP11-383H13.1-004, RP11-383H13.1-201	0.34
148	chr19:12876846-12877188	4	3.66e-44	0	0	0	chr19	12876846	12877188	*	HOOK2-020, HOOK2-018, HOOK2-019, HOOK2-003	0.54
149	chr12:39298639-39300142	12	4.49e-44	0	0	0	chr12	39298639	39300142	*	CPNE8-001, CPNE8-002, CPNE8-009, RP11-396F22.1-001	0.25
150	chr10:99530944-99532410	19	4.57e-44	0	0	0	chr10	99530944	99532410	*	SFRP5-001	0.4
151	chr8:140714489-140716495	11	5.35e-44	0	0	0	chr8	140714489	140716495	*	KCNK9-201, KCNK9-002, KCNK9-001	0.38
152	chr11:129243219-129244523	8	5.99e-44	0	0	0	chr11	129243219	129244523	*	BARX2-001	0.27
153	chr11:64993076-64993335	4	9.39e-44	0	0	0	chr11	64993076	64993335	*	NA	0.22
154	chr1:58715499-58716662	12	1.22e-43	0	0	0	chr1	58715499	58716662	*	DAB1-201	0.4
155	chr8:53851613-53854172	13	1.45e-43	0	0	0	chr8	53851613	53854172	*	NPBWR1-001	0.27
156	chr3:140769610-140771786	20	2.79e-43	0	0	0	chr3	140769610	140771786	*	SPSB4-001	0.18
157	chr1:221051758-221053904	17	3.69e-43	0	0	0	chr1	221051758	221053904	*	HLX-001, HLX-002, HLX-003, HLA-AS1-001	0.29
158	chr7:130418315-130419932	19	3.75e-43	0	0	0	chr7	130418315	130419932	*	KLF14-001	0.26
159	chr8:98289745-98290601	11	3.8e-43	0	0	0	chr8	98289745	98290601	*	TSPYL5-001	0.45
160	chr8:41166169-41168072	16	4.02e-43	0	0	0	chr8	41166169	41168072	*	SFRP1-001, SFRP1-003	0.32
161	chr21:46975805-46976340	4	4.81e-43	0	0	0	chr21	46975805	46976340	*	NA	0.28
162	chr13:96296144-96297338	13	5.02e-43	0	0	0	chr13	96296144	96297338	*	DZIP1-201, DZIP1-202, DZIP1-001, DZIP1-003, DZIP1-002, DZIP1-004	0.25
163	chr12:52626427-52628105	12	5.43e-43	0	0	0	chr12	52626427	52628105	*	KRT7-001, KRT7-013, KRT7-005, KRT7-012	0.28
164	chr7:24323128-24325079	14	6.17e-43	0	0	0	chr7	24323128	24325079	*	NPY-001, NPY-002, NPY-003	0.41
165	chr18:5628468-5630951	11	6.71e-43	0	0	0	chr18	5628468	5630951	*	EPB41L3-002, EPB41L3-016	0.18
166	chr2:177052486-177054306	15	8.03e-43	0	0	0	chr2	177052486	177054306	*	HOXD1-001, HOXD-AS1-005, HOXD-AS1-003, HOXD-AS1-002, HOXD-AS1-004, HOXD-AS1-008	0.24
167	chr22:21368291-21369513	11	1.53e-42	0	0	0	chr22	21368291	21369513	*	TUBA3FP-002, P2RX6-201, P2RX6-003, P2RX6-202, P2RX6-001, TUBA3FP-003, P2RX6-005, P2RX6-004, P2RX6-002, P2RX6-203, P2RX6-007, P2RX6-006	0.24
168	chr1:46632363-46633153	8	1.78e-42	0	0	0	chr1	46632363	46633153	*	NA	0.41
169	chr6:32711617-32713044	10	1.95e-42	0	0	0	chr6	32711617	32713044	*	NA	0.67
170	chr12:108523043-108524345	11	2.39e-42	0	0	0	chr12	108523043	108524345	*	WSCD2-201, WSCD2-002, WSCD2-009, WSCD2-001, WSCD2-005, WSCD2-007, WSCD2-006, WSCD2-008, WSCD2-010, WSCD2-004	0.26
171	chr11:134145889-134147143	12	2.94e-42	0	0	0	chr11	134145889	134147143	*	GLB1L3-001, GLB1L3-007	0.24
172	chr2:20865088-20867352	14	3.17e-42	0	0	0	chr2	20865088	20867352	*	GDF7-001	0.18
173	chr2:71503246-71504771	10	3.74e-42	0	0	0	chr2	71503246	71504771	*	ZNF638-003, ZNF638-005, ZNF638-004, ZNF638-009	0.2
174	chr3:13691504-13692343	8	6.05e-42	0	0	0	chr3	13691504	13692343	*	LINC00620-001, LINC00620-002	0.35
175	chr8:144659627-144661051	10	6.28e-42	0	0	0	chr8	144659627	144661051	*	NAPRT1-201, NAPRT1-001, NAPRT1-003, NAPRT1-004, NAPRT1-002, NAPRT1-010, NAPRT1-007, NAPRT1-005, NAPRT1-009, NAPRT1-008, NAPRT1-006, NAPRT1-014, RP11-661A12.7-001, EEF1D-015, EEF1D-014, NAPRT1-013	0.31
176	chr3:124860616-124861521	4	6.87e-42	0	0	0	chr3	124860616	124861521	*	NA	0.41
177	chr4:81951446-81953041	11	7.24e-42	0	0	0	chr4	81951446	81953041	*	BMP3-001	0.23
178	chr1:239549577-239551249	15	8.14e-42	0	0	0	chr1	239549577	239551249	*	CHRM3-004, CHRM3-006	0.22
179	chr16:215002-216757	14	9.57e-42	0	0	0	chr16	215002	216757	*	HBZP1-001, HBM-001, Z84721.4-001, HBM-002	0.22
180	chr1:101004472-101005509	8	1e-41	0	0	0	chr1	101004472	101005509	*	GPR88-001	0.21
181	chr21:38592416-38593754	9	1.06e-41	0	0	0	chr21	38592416	38593754	*	AP001432.14-001, DSCR9-201	0.31
182	chr16:2334163-2334964	6	1.07e-41	0	0	0	chr16	2334163	2334964	*	ABCA3-006, ABCA3-007	0.85
183	chr13:37004940-37006748	24	1.56e-41	0	0	0	chr13	37004940	37006748	*	CCNA1-001, CCNA1-201, CCNA1-202, CCNA1-203, CCNA1-002	0.33
184	chr2:45168798-45170365	8	1.61e-41	0	0	0	chr2	45168798	45170365	*	SIX3-001, SIX3-AS1-001, SIX3-AS1-002	0.33
185	chr6:170454773-170455570	4	2.81e-41	0	0	0	chr6	170454773	170455570	*	NA	0.6
186	chr7:158936508-158938780	12	2.86e-41	0	0	0	chr7	158936508	158938780	*	VIPR2-001, VIPR2-002, VIPR2-004	0.37
187	chr5:131592959-131593812	12	3.73e-41	0	0	0	chr5	131592959	131593812	*	PDLIM4-001, PDLIM4-002, PDLIM4-007, PDLIM4-003	0.36
188	chr17:80084554-80085332	6	4.68e-41	0	0	0	chr17	80084554	80085332	*	CCDC57-008, CCDC57-012	0.71
189	chr1:25255838-25257629	19	5.35e-41	0	0	0	chr1	25255838	25257629	*	RUNX3-001, RUNX3-004, RUNX3-202	0.43
190	chr1:156357839-156359253	11	5.35e-41	0	0	0	chr1	156357839	156359253	*	RP11-139I14.2-001	0.47
191	chr21:31709690-31710060	3	5.5e-41	0	0	0	chr21	31709690	31710060	*	KRTAP27-1-001	0.71
192	chr12:103351180-103352454	12	6.11e-41	0	0	0	chr12	103351180	103352454	*	ASCL1-001, PAH-004, PAH-005	0.17
193	chr14:37125004-37127275	14	8.3e-41	0	0	0	chr14	37125004	37127275	*	PAX9-201, PAX9-004, RP11-964E11.2-001, PAX9-005	0.44
194	chr13:43565901-43566902	14	8.82e-41	0	0	0	chr13	43565901	43566902	*	EPSTI1-001, EPSTI1-003, EPSTI1-010, EPSTI1-002, EPSTI1-005, EPSTI1-008, EPSTI1-006, EPSTI1-004, EPSTI1-007	0.36
195	chr5:146888445-146889701	10	9.07e-41	0	0	0	chr5	146888445	146889701	*	DPYSL3-003, DPYSL3-002	0.26
196	chr7:27186676-27188465	15	1.04e-40	0	0	0	chr7	27186676	27188465	*	HOXA6-001, HOXA-AS3-001, HOXA-AS3-005, HOXA6-002, HOXA-AS3-002	0.37
197	chr13:110958892-110960563	13	1.07e-40	0	0	0	chr13	110958892	110960563	*	COL4A2-001, COL4A1-001, COL4A2-004, COL4A2-005, COL4A1-201	0.19
198	chr3:9956506-9957531	8	1.15e-40	0	0	0	chr3	9956506	9957531	*	IL17RC-001, IL17RC-014, IL17RC-019, IL17RC-017, IL17RC-020, IL17RC-201, IL17RC-028, IL17RC-009, IL17RC-011, IL17RC-010, IL17RC-027, IL17RC-016, IL17RC-021, IL17RC-006, IL17RC-022, IL17RC-018, IL17RC-024, IL17RC-008, IL17RC-025, IL17RC-002, IL17RC-012, IL17RC-003, IL17RC-026, IL17RC-004	0.25
199	chr14:52534596-52536721	15	1.47e-40	0	0	0	chr14	52534596	52536721	*	NID2-001, NID2-201	0.37
200	chr5:5139069-5140935	20	1.61e-40	0	0	0	chr5	5139069	5140935	*	ADAMTS16-001, ADAMTS16-003, ADAMTS16-002, CTD-2297D10.2-001	0.4
201	chr14:61114145-61117067	14	2.46e-40	0	0	0	chr14	61114145	61117067	*	SIX1-001	0.23
202	chr17:41984018-41985830	11	2.87e-40	0	0	0	chr17	41984018	41985830	*	MPP2-001, MPP2-003, MPP2-015, MPP2-005, MPP2-012, MPP2-008, MPP2-010, MPP2-016, MPP2-013, MPP2-014, MPP2-006, MPP2-007, MPP2-011, MPP2-017, MPP2-018	0.21
203	chr5:178487123-178488100	14	3.17e-40	0	0	0	chr5	178487123	178488100	*	ZNF354C-001	0.23
204	chr19:1132256-1132966	10	3.57e-40	0	0	0	chr19	1132256	1132966	*	SBNO2-003, SBNO2-005	0.2
205	chr11:33097035-33097876	3	3.62e-40	0	0	0	chr11	33097035	33097876	*	PIGCP1-001	0.59
206	chr8:11057947-11059303	13	3.68e-40	0	0	0	chr8	11057947	11059303	*	XKR6-003, XKR6-002, XKR6-004, AF131215.8-001	0.18
207	chr21:34442160-34444584	18	3.99e-40	0	0	0	chr21	34442160	34444584	*	OLIG1-201, OLIG1-001, AP000282.2-002, OLIG1-002, AP000282.2-001, OLIG1-003	0.22
208	chr5:140305713-140306985	11	4.39e-40	0	0	0	chr5	140305713	140306985	*	PCDHAC1-001, PCDHAC1-201	0.24
209	chr1:208132004-208133116	6	4.4e-40	0	0	0	chr1	208132004	208133116	*	NA	0.45
210	chr7:26903972-26905344	14	5.04e-40	0	0	0	chr7	26903972	26905344	*	SKAP2-001, SKAP2-003, SKAP2-006, SKAP2-008	0.17
211	chr7:45960243-45962236	29	5.11e-40	0	0	0	chr7	45960243	45962236	*	IGFBP3-001, IGFBP3-020, IGFBP3-008, IGFBP3-014, IGFBP3-016, IGFBP3-015	0.24
212	chr20:62368956-62370310	7	1.06e-39	0	0	0	chr20	62368956	62370310	*	SLC2A4RG-004, LIME1-006, LIME1-008, LIME1-010, RP4-583P15.14-002, SLC2A4RG-009, LIME1-004, RP4-583P15.14-001, LIME1-001, SLC2A4RG-010, LIME1-011, LIME1-005, LIME1-007, LIME1-002, LIME1-003	0.4
213	chr4:10458165-10459929	16	1.19e-39	0	0	0	chr4	10458165	10459929	*	ZNF518B-001, ZNF518B-006, ZNF518B-005, ZNF518B-002, ZNF518B-004	0.33
214	chr6:31830812-31832313	25	1.4e-39	0	0	0	chr6	31830812	31832313	*	NEU1-001, NEU1-004, SLC44A4-007, NEU1-002, NEU1-005	0.2
215	chr22:24180995-24181665	8	1.5e-39	0	0	0	chr22	24180995	24181665	*	DERL3-004, DERL3-002, DERL3-005, DERL3-001, DERL3-007, DERL3-006, DERL3-003, DERL3-009, DERL3-008	0.25
216	chr7:143042124-143043090	6	1.57e-39	0	0	0	chr7	143042124	143043090	*	NA	0.52
217	chr8:1948999-1950120	6	1.59e-39	0	0	0	chr8	1948999	1950120	*	NA	0.27
218	chr1:150265600-150267044	13	2.38e-39	0	0	0	chr1	150265600	150267044	*	MRPS21-001, MRPS21-002	0.31
219	chr1:171809804-171811529	15	2.79e-39	0	0	0	chr1	171809804	171811529	*	DNM3-003, DNM3-201, DNM3-001, DNM3-002, DNM3-007	0.51
220	chr8:38964500-38965492	11	2.89e-39	0	0	0	chr8	38964500	38965492	*	ADAM32-001, ADAM32-010, ADAM32-008, ADAM32-005, ADAM32-009, ADAM32-011, ADAM32-006	0.44
221	chr3:50604613-50605269	8	3.37e-39	0	0	0	chr3	50604613	50605269	*	HEMK1-003, C3orf18-014, HEMK1-006, C3orf18-003, C3orf18-007, HEMK1-001, C3orf18-006, HEMK1-004, HEMK1-002, HEMK1-005, C3orf18-011, C3orf18-008, C3orf18-012, C3orf18-010	0.18
222	chr10:100992429-100994478	18	4.11e-39	0	0	0	chr10	100992429	100994478	*	HPSE2-002, HPSE2-003, HPSE2-001, HPSE2-201	0.29
223	chr10:26222654-26223310	6	5.29e-39	0	0	0	chr10	26222654	26223310	*	MYO3A-001, MYO3A-003, RP11-435M3.2-001, MYO3A-201	0.34
224	chr19:56988205-56989740	11	5.55e-39	0	0	0	chr19	56988205	56989740	*	ZNF667-001, ZNF667-AS1-201, ZNF667-002, ZNF667-AS1-001, ZNF667-AS1-004, ZNF667-AS1-003, ZNF667-005, ZNF667-AS1-007, ZNF667-AS1-006, ZNF667-003, ZNF667-007, ZNF667-AS1-005, ZNF667-AS1-002, ZNF667-006, ZNF667-AS1-008, ZNF667-AS1-009	0.22
225	chr7:72418968-72419592	2	5.66e-39	0	0	0	chr7	72418968	72419592	*	NA	0.71
226	chr6:32796056-32798198	19	6.07e-39	0	0	0	chr6	32796056	32798198	*	TAP2-004	0.77
227	chr12:54402431-54403314	9	7.96e-39	0	0	0	chr12	54402431	54403314	*	HOXC8-001	0.24
228	chr14:24803014-24804930	13	8.38e-39	0	0	0	chr14	24803014	24804930	*	ADCY4-001, ADCY4-201, ADCY4-006, ADCY4-002, RIPK3-009, ADCY4-007, ADCY4-010, ADCY4-005, RP11-934B9.3-001, ADCY4-003, ADCY4-004, ADCY4-018, ADCY4-017, ADCY4-019, ADCY4-016	0.51
229	chr1:15929824-15930386	5	8.42e-39	0	0	0	chr1	15929824	15930386	*	CHCHD2P6-201, RP4-680D5.2-001, CHCHD2P6-001	0.15
230	chr6:26250347-26250936	8	8.82e-39	0	0	0	chr6	26250347	26250936	*	HIST1H2BH-001, HIST1H3F-001	0.16
231	chr13:43147739-43149689	14	1.02e-38	0	0	0	chr13	43147739	43149689	*	TNFSF11-001, TNFSF11-201, TNFSF11-203	0.33
232	chr4:37245254-37247586	12	1.13e-38	0	0	0	chr4	37245254	37247586	*	KIAA1239-001, MIR4801-201	0.32
233	chr3:182879754-182881427	10	1.19e-38	0	0	0	chr3	182879754	182881427	*	LAMP3-001, LAMP3-002, LAMP3-005, LAMP3-003, LAMP3-004	0.34
234	chr14:97058777-97059467	8	1.63e-38	0	0	0	chr14	97058777	97059467	*	RP11-433J8.1-002, RP11-433J8.1-001	0.32
235	chr13:28365587-28367245	14	1.92e-38	0	0	0	chr13	28365587	28367245	*	GSX1-001	0.29
236	chr12:123757070-123758062	8	2.14e-38	0	0	0	chr12	123757070	123758062	*	CDK2AP1-001, CDK2AP1-002, CDK2AP1-004	0.74
237	chr10:17269643-17272616	20	2.44e-38	0	0	0	chr10	17269643	17272616	*	VIM-001, VIM-008, VIM-AS1-001, VIM-003, VIM-004, VIM-005, VIM-007, VIM-002, VIM-006, VIM-201, VIM-AS1-002	0.24
238	chr1:240254960-240256019	9	2.79e-38	0	0	0	chr1	240254960	240256019	*	FMN2-001	0.32
239	chr1:31845923-31846873	10	3e-38	0	0	0	chr1	31845923	31846873	*	FABP3-001, FABP3-002	0.29
240	chr7:64348740-64350150	9	3.82e-38	0	0	0	chr7	64348740	64350150	*	RP11-797H7.5-001	0.36
241	chr14:95234658-95236123	12	4.01e-38	0	0	0	chr14	95234658	95236123	*	GSC-001	0.29
242	chr19:17007526-17008851	6	5.56e-38	0	0	0	chr19	17007526	17008851	*	CPAMD8-018, CPAMD8-012, CPAMD8-005, CPAMD8-016, CPAMD8-015, CPAMD8-010, CPAMD8-014, CPAMD8-017, CPAMD8-019, CPAMD8-009, CPAMD8-004, CPAMD8-011, CPAMD8-013	0.32
243	chr6:291687-293331	11	7.07e-38	0	0	0	chr6	291687	293331	*	DUSP22-001, DUSP22-002, DUSP22-005, DUSP22-012, DUSP22-011, DUSP22-004, DUSP22-003, DUSP22-008, DUSP22-017, DUSP22-006, DUSP22-007	0.35
244	chr3:37033373-37034693	18	7.12e-38	0	0	0	chr3	37033373	37034693	*	MLH1-001, EPM2AIP1-001, MLH1-016, MLH1-002, MLH1-006, MLH1-020, MLH1-013, MLH1-018, MLH1-005, MLH1-003, MLH1-012, MLH1-004, MLH1-019, MLH1-014, MLH1-017, MLH1-015, MLH1-201, MLH1-202	0.22
245	chr20:37229509-37230741	8	9.89e-38	0	0	0	chr20	37229509	37230741	*	ARHGAP40-201	0.43
246	chr10:45914276-45914949	7	1.05e-37	0	0	0	chr10	45914276	45914949	*	NA	0.36
247	chr1:236227521-236229267	13	1.25e-37	0	0	0	chr1	236227521	236229267	*	NID1-001, NID1-002	0.4
248	chr19:57018614-57019958	9	1.54e-37	0	0	0	chr19	57018614	57019958	*	ZNF471-001, ZNF471-002, ZNF471-005	0.24
249	chr15:74657911-74658981	9	1.65e-37	0	0	0	chr15	74657911	74658981	*	CYP11A1-001, CYP11A1-002, CYP11A1-008, CYP11A1-201, CYP11A1-006, CYP11A1-004, CYP11A1-003, CYP11A1-005, CYP11A1-202, CTD-2311M21.3-001, CYP11A1-010	0.36
250	chr16:31227272-31228555	13	1.66e-37	0	0	0	chr16	31227272	31228555	*	PYDC1-001, TRIM72-001, PYDC1-002	0.2
251	chr8:11560299-11562685	26	1.75e-37	0	0	0	chr8	11560299	11562685	*	GATA4-001, GATA4-007, GATA4-002	0.3
252	chr17:75368750-75370284	12	1.85e-37	0	0	0	chr17	75368750	75370284	*	SEPT9-008, SEPT9-009, SEPT9-031, SEPT9-030, SEPT9-032, SEPT9-033	0.22
253	chr6:80656586-80657826	14	1.88e-37	0	0	0	chr6	80656586	80657826	*	ELOVL4-001	0.16
254	chr1:22191006-22191591	6	3.82e-37	0	0	0	chr1	22191006	22191591	*	NA	0.77
255	chr17:78078995-78079768	6	4.33e-37	0	0	0	chr17	78078995	78079768	*	NA	0.72
256	chr6:84418433-84419360	12	4.99e-37	0	0	0	chr6	84418433	84419360	*	SNAP91-009, SNAP91-017, SNAP91-001, SNAP91-201, SNAP91-202, SNAP91-007, SNAP91-018, SNAP91-004, SNAP91-013, SNAP91-019, SNAP91-005, SNAP91-006, SNAP91-002, SNAP91-010, SNAP91-008, SNAP91-011, SNAP91-015, SNAP91-014, SNAP91-016, SNAP91-012	0.26
257	chr4:76554724-76556389	13	5.06e-37	0	0	0	chr4	76554724	76556389	*	CDKL2-002, CDKL2-001, CDKL2-003	0.46
258	chr7:116962452-116964472	13	5.16e-37	0	0	0	chr7	116962452	116964472	*	WNT2-002, WNT2-001, WNT2-003, WNT2-004	0.3
259	chr15:29862036-29862568	3	5.31e-37	0	0	0	chr15	29862036	29862568	*	FAM189A1-001, FAM189A1-002	0.23
260	chr10:104000446-104001946	11	6.03e-37	0	0	0	chr10	104000446	104001946	*	PITX3-001	0.31
261	chr2:187713876-187714279	10	6.4e-37	0	0	0	chr2	187713876	187714279	*	ZSWIM2-001, ZSWIM2-002	0.38
262	chr3:193775686-193776240	5	7.97e-37	0	0	0	chr3	193775686	193776240	*	RP11-407B7.1-005, RP11-407B7.1-004, RP11-407B7.1-015, RP11-407B7.1-013, RP11-407B7.1-014, RP11-407B7.1-018	0.46
263	chr1:99469577-99471295	14	8.46e-37	0	0	0	chr1	99469577	99471295	*	LPPR5-002, LPPR5-001, RP5-896L10.1-001, LPPR5-003	0.34
264	chr16:2040627-2042693	10	9.23e-37	0	0	0	chr16	2040627	2042693	*	SYNGR3-001, SYNGR3-005, SYNGR3-003, SYNGR3-006, AC005606.14-002, SYNGR3-004	0.36
265	chr1:207224090-207225128	10	1.09e-36	0	0	0	chr1	207224090	207225128	*	YOD1-002, PFKFB2-002, PFKFB2-001, YOD1-001, YOD1-201, PFKFB2-201, PFKFB2-003, PFKFB2-004	0.33
266	chr2:68545960-68547655	13	1.31e-36	0	0	0	chr2	68545960	68547655	*	CNRIP1-001, CNRIP1-002, CNRIP1-004, CNRIP1-003	0.29
267	chr16:1029745-1032713	18	1.47e-36	0	0	0	chr16	1029745	1032713	*	SOX8-001, LMF1-003, RP11-161M6.2-004, RP11-161M6.2-006, RP11-161M6.2-003, RP11-161M6.2-005, RP11-161M6.2-001, SOX8-002, RP11-161M6.2-002, LMF1-010, AC009041.2-201	0.33
268	chr6:62995523-62996702	14	1.48e-36	0	0	0	chr6	62995523	62996702	*	KHDRBS2-001	0.24
269	chr20:24449392-24452131	20	2.53e-36	0	0	0	chr20	24449392	24452131	*	SYNDIG1-001	0.29
270	chr14:92789500-92790798	7	2.57e-36	0	0	0	chr14	92789500	92790798	*	SLC24A4-201, SLC24A4-202, SLC24A4-003, SLC24A4-002, SLC24A4-001	0.24
271	chr20:2780680-2782078	13	2.65e-36	0	0	0	chr20	2780680	2782078	*	CPXM1-001	0.41
272	chr10:102587844-102589840	10	2.76e-36	0	0	0	chr10	102587844	102589840	*	NA	0.36
273	chr10:91294781-91296311	14	2.86e-36	0	0	0	chr10	91294781	91296311	*	SLC16A12-201, SLC16A12-001	0.35
274	chr17:26903872-26904809	10	3.35e-36	0	0	0	chr17	26903872	26904809	*	ALDOC-001, ALDOC-002, ALDOC-003, ALDOC-004, ALDOC-005, ALDOC-007, SPAG5-014, SPAG5-012, ALDOC-008, SPAG5-015, SPAG5-013, ALDOC-009, ALDOC-006	0.47
275	chr18:53257019-53257340	5	3.83e-36	0	0	0	chr18	53257019	53257340	*	TCF4-201, TCF4-002, TCF4-003, TCF4-040, TCF4-023, TCF4-019, TCF4-006, TCF4-001, TCF4-024, TCF4-045, TCF4-041, TCF4-005	0.3
276	chr14:54421010-54424149	17	3.84e-36	0	0	0	chr14	54421010	54424149	*	BMP4-001, BMP4-201, BMP4-005, BMP4-003, BMP4-002, BMP4-006, BMP4-004	0.22
277	chr8:68864012-68864964	13	3.86e-36	0	0	0	chr8	68864012	68864964	*	PREX2-001, PREX2-003, PREX2-002	0.22
278	chr6:29893926-29895260	25	4.12e-36	0	0	0	chr6	29893926	29895260	*	HLA-K-001, HCG4B-001	0.33
279	chr11:15135663-15136688	11	4.51e-36	0	0	0	chr11	15135663	15136688	*	INSC-001, INSC-002, INSC-201	0.38
280	chr2:211089678-211090323	7	4.56e-36	0	0	0	chr2	211089678	211090323	*	ACADL-001, ACADL-003, ACADL-002	0.33
281	chr6:29648161-29649084	23	4.62e-36	0	0	0	chr6	29648161	29649084	*	ZFP57-001	0.74
282	chr12:66582582-66583255	8	4.92e-36	0	0	0	chr12	66582582	66583255	*	IRAK3-001, IRAK3-003, IRAK3-002	0.31
283	chr8:22419460-22419519	3	7.01e-36	0	0	0	chr8	22419460	22419519	*	SORBS3-008	0.29
284	chr14:36002441-36004142	19	1.15e-35	0	0	0	chr14	36002441	36004142	*	INSM2-001	0.14
285	chr19:17402942-17403529	4	1.17e-35	0	0	0	chr19	17402942	17403529	*	MRPL34-002, MRPL34-003	0.65
286	chr4:187475784-187477065	14	1.21e-35	0	0	0	chr4	187475784	187477065	*	MTNR1A-001, RP11-215A19.2-002	0.27
287	chr16:51183988-51186925	28	1.32e-35	0	0	0	chr16	51183988	51186925	*	SALL1-001, SALL1-201, SALL1-202, SALL1-005, SALL1-002, AC009166.5-001, SALL1-003	0.33
288	chr10:50969659-50970863	16	1.44e-35	0	0	0	chr10	50969659	50970863	*	OGDHL-001, OGDHL-201, OGDHL-202	0.22
289	chr1:154238265-154238859	2	1.78e-35	0	0	0	chr1	154238265	154238859	*	UBAP2L-016	0.53
290	chr3:132756721-132757973	16	2.12e-35	0	0	0	chr3	132756721	132757973	*	TMEM108-001, TMEM108-002, RP11-469L4.1-001, TMEM108-009, TMEM108-007, TMEM108-011	0.21
291	chr3:192126023-192127991	15	2.27e-35	0	0	0	chr3	192126023	192127991	*	FGF12-001	0.2
292	chr8:143858414-143859410	15	2.4e-35	0	0	0	chr8	143858414	143859410	*	LYNX1-001, LYNX1-007, LYNX1-003, LYNX1-201, LYNX1-008, LYNX1-006, LYNX1-005, LYNX1-009	0.22
293	chr7:155249019-155251040	14	2.71e-35	0	0	0	chr7	155249019	155251040	*	EN2-001, AC008060.8-001	0.29
294	chr15:90208739-90209326	6	3.01e-35	0	0	0	chr15	90208739	90209326	*	PLIN1-005	0.29
295	chr6:126068919-126070499	12	3.16e-35	0	0	0	chr6	126068919	126070499	*	HEY2-001, HEY2-002, RP11-624M8.1-003, RP11-624M8.1-001, RP11-624M8.1-005	0.16
296	chr3:170136159-170137633	14	3.17e-35	0	0	0	chr3	170136159	170137633	*	CLDN11-001, CLDN11-201, CLDN11-006, CLDN11-007, CLDN11-008, CLDN11-005, CLDN11-002, CLDN11-004	0.34
297	chr2:88751158-88752619	11	3.22e-35	0	0	0	chr2	88751158	88752619	*	FOXI3-001, FOXI3-201	0.23
298	chr4:52917271-52918489	15	3.51e-35	0	0	0	chr4	52917271	52918489	*	SPATA18-001, SPATA18-002, SPATA18-008, SPATA18-009, SPATA18-004, SPATA18-006, SPATA18-007, SPATA18-003, SPATA18-005	0.22
299	chr20:37352612-37354117	12	3.71e-35	0	0	0	chr20	37352612	37354117	*	SLC32A1-001	0.25
300	chr20:61884645-61886313	11	4e-35	0	0	0	chr20	61884645	61886313	*	NKAIN4-002, NKAIN4-001, NKAIN4-004	0.22
301	chr1:2244585-2245895	3	4.53e-35	0	0	0	chr1	2244585	2245895	*	NA	0.32
302	chr6:29794503-29796770	36	4.71e-35	0	0	0	chr6	29794503	29796770	*	HLA-G-001, HLA-G-006, HLA-G-004, HLA-G-002, HLA-G-201, HCG4P8-001, HLA-G-003, HLA-G-005	0.51
303	chr19:38182773-38183976	12	5.51e-35	0	0	0	chr19	38182773	38183976	*	ZNF781-001, ZNF781-004, ZFP30-014, ZFP30-012, CTD-2528L19.3-001, ZFP30-013, ZNF781-002, ZNF781-003	0.18
304	chr18:28621651-28623874	17	6.7e-35	0	0	0	chr18	28621651	28623874	*	DSC3-001, DSC3-201	0.34
305	chr15:41951943-41953061	10	7.79e-35	0	0	0	chr15	41951943	41953061	*	MGA-201, MGA-202, MGA-203, MGA-004	0.23
306	chr6:1624386-1625574	9	9.17e-35	0	0	0	chr6	1624386	1625574	*	GMDS-005, GMDS-003, GMDS-004	0.42
307	chr4:174450353-174452159	16	1.07e-34	0	0	0	chr4	174450353	174452159	*	HAND2-001, HAND2-AS1-016, HAND2-AS1-008, HAND2-AS1-014, HAND2-006, HAND2-AS1-015, HAND2-AS1-033, HAND2-AS1-017, HAND2-AS1-029, HAND2-AS1-022, HAND2-AS1-036, HAND2-003, HAND2-AS1-006, HAND2-AS1-023, HAND2-AS1-009, HAND2-AS1-013, HAND2-AS1-004, HAND2-AS1-007, HAND2-AS1-005, HAND2-AS1-031, HAND2-AS1-011, HAND2-AS1-035, HAND2-AS1-010, HAND2-AS1-026, HAND2-AS1-002, HAND2-AS1-028, HAND2-AS1-032, HAND2-…	0.33
308	chr1:121260116-121261602	11	1.31e-34	0	0	0	chr1	121260116	121261602	*	EMBP1-001, RP11-344P13.6-001	0.35
309	chr12:130645000-130647890	17	1.45e-34	0	0	0	chr12	130645000	130647890	*	FZD10-201, FZD10-AS1-001, FZD10-AS1-002, FZD10-AS1-003, FZD10-001, FZD10-AS1-004	0.27
310	chr5:43039592-43041152	14	1.45e-34	0	0	0	chr5	43039592	43041152	*	AC025171.1-001, AC025171.1-002, AC025171.1-005, AC025171.1-003, AC025171.1-004	0.45
311	chr4:110222806-110224288	20	1.5e-34	0	0	0	chr4	110222806	110224288	*	COL25A1-002, COL25A1-003, COL25A1-001, COL25A1-004, AC004051.2-001, COL25A1-005	0.23
312	chr15:83315922-83317398	10	1.81e-34	0	0	0	chr15	83315922	83317398	*	CPEB1-002, RP11-752G15.3-001, CPEB1-014, CPEB1-013, CPEB1-015, CPEB1-001, CPEB1-003, CPEB1-016	0.41
313	chr5:3595728-3597760	10	1.94e-34	0	0	0	chr5	3595728	3597760	*	IRX1-001	0.42
314	chr16:46823623-46824519	5	2.07e-34	0	0	0	chr16	46823623	46824519	*	RP11-480G7.2-001, MYLK3-004	0.4
315	chr2:228735722-228737243	12	2.67e-34	0	0	0	chr2	228735722	228737243	*	DAW1-001, DAW1-002, TDGF1P2-001, DAW1-003, DAW1-004, DAW1-201	0.52
316	chr17:6678929-6679781	13	2.67e-34	0	0	0	chr17	6678929	6679781	*	FBXO39-001	0.37
317	chr13:78271500-78273164	15	3.43e-34	0	0	0	chr13	78271500	78273164	*	SLAIN1-006, SLAIN1-203, SLAIN1-003, SLAIN1-004, SLAIN1-005, SLAIN1-009, SLAIN1-007, MIR3665-201	0.14
318	chr7:145812842-145814306	15	4.2e-34	0	0	0	chr7	145812842	145814306	*	CNTNAP2-001	0.31
319	chr8:22959776-22961007	13	4.34e-34	0	0	0	chr8	22959776	22961007	*	TNFRSF10C-001, TNFRSF10C-004, TNFRSF10C-201	0.34
320	chr6:130686082-130687884	9	4.59e-34	0	0	0	chr6	130686082	130687884	*	TMEM200A-001, SAMD3-001	0.32
321	chr15:83775850-83777082	13	5.43e-34	0	0	0	chr15	83775850	83777082	*	TM6SF1-004, TM6SF1-001, TM6SF1-003, TM6SF1-201, TM6SF1-006, TM6SF1-008, TM6SF1-005, TM6SF1-009	0.29
322	chr7:623846-625136	6	5.6e-34	0	0	0	chr7	623846	625136	*	NA	0.72
323	chr16:23765304-23766648	8	6.76e-34	0	0	0	chr16	23765304	23766648	*	CHP2-001	0.33
324	chr2:220117599-220118273	8	7.05e-34	0	0	0	chr2	220117599	220118273	*	TUBA4A-001, TUBA4A-002, TUBA4A-009, TUBA4A-003, TUBA4A-004, TUBA4A-007, TUBA4B-003, TUBA4A-005, TUBA4B-002, TUBA4B-001, TUBA4A-006	0.27
325	chrX:153236083-153237805	15	7.07e-34	0	0	0	chrX	153236083	153237805	*	HCFC1-001, HCFC1-201, TMEM187-001, HCFC1-003, TMEM187-003, HCFC1-AS1-001	0.27
326	chr12:72665771-72667526	13	7.13e-34	0	0	0	chr12	72665771	72667526	*	TRHDE-001, TRHDE-AS1-002, TRHDE-AS1-001, TRHDE-002, TRHDE-AS1-005, TRHDE-003	0.21
327	chr2:80529990-80531898	17	7.44e-34	0	0	0	chr2	80529990	80531898	*	LRRTM1-002, LRRTM1-007, LRRTM1-003, LRRTM1-004, LRRTM1-001, LRRTM1-006, LRRTM1-005, CTNNA2-014	0.27
328	chr20:61339804-61340885	10	7.77e-34	0	0	0	chr20	61339804	61340885	*	NTSR1-001	0.28
329	chr8:79427993-79428725	8	8.01e-34	0	0	0	chr8	79427993	79428725	*	PKIA-002, PKIA-001	0.3
330	chr8:97171332-97173722	13	9.77e-34	0	0	0	chr8	97171332	97173722	*	GDF6-001	0.27
331	chr1:39874390-39875787	15	1.05e-33	0	0	0	chr1	39874390	39875787	*	KIAA0754-001	0.18
332	chr13:25745768-25746644	11	1.14e-33	0	0	0	chr13	25745768	25746644	*	AMER2-001, AMER2-201, AMER2-002	0.31
333	chr19:44952417-44952808	10	1.16e-33	0	0	0	chr19	44952417	44952808	*	ZNF229-001, CTC-512J12.4-001, ZNF229-002, ZNF229-005, ZNF229-003, ZNF229-004	0.16
334	chr2:201450323-201451303	14	1.3e-33	0	0	0	chr2	201450323	201451303	*	AOX1-001, AOX1-004	0.22
335	chr20:6032689-6033866	4	1.37e-33	0	0	0	chr20	6032689	6033866	*	LRRN4-001	0.31
336	chr5:175791672-175793541	12	1.4e-33	0	0	0	chr5	175791672	175793541	*	ARL10-001, MIR1271-201, ARL10-004	0.31
337	chr1:32930168-32931323	12	1.41e-33	0	0	0	chr1	32930168	32931323	*	RP1-27O5.3-001, ZBTB8B-001	0.18
338	chr8:109799518-109800379	8	1.68e-33	0	0	0	chr8	109799518	109800379	*	TMEM74-001, TMEM74-002	0.46
339	chr11:75379166-75379867	12	1.86e-33	0	0	0	chr11	75379166	75379867	*	MAP6-001, MAP6-002, MAP6-004	0.2
340	chr6:35479350-35480426	7	1.9e-33	0	0	0	chr6	35479350	35480426	*	TULP1-003, TULP1-004, TULP1-002, TULP1-001, TULP1-005	0.56
341	chr10:134875720-134876895	4	2.25e-33	0	0	0	chr10	134875720	134876895	*	NA	0.51
342	chr2:24367569-24367888	4	2.34e-33	0	0	0	chr2	24367569	24367888	*	FAM228B-011	0.71
343	chr14:48143384-48145588	10	2.55e-33	0	0	0	chr14	48143384	48145588	*	MDGA2-001, MDGA2-203	0.25
344	chr7:50343131-50344724	9	3.53e-33	0	0	0	chr7	50343131	50344724	*	IKZF1-001, IKZF1-201, IKZF1-202, IKZF1-203, IKZF1-204, IKZF1-002, IKZF1-007, IKZF1-205, IKZF1-008	0.25
345	chr3:181428242-181431065	29	3.58e-33	0	0	0	chr3	181428242	181431065	*	SOX2-001, SOX2-201	0.32
346	chr17:43662109-43664173	11	3.68e-33	0	0	0	chr17	43662109	43664173	*	DND1P1-001	0.19
347	chr9:109622627-109623731	7	4.27e-33	0	0	0	chr9	109622627	109623731	*	ZNF462-001, ZNF462-201, ZNF462-010	0.29
348	chr4:13548755-13550574	11	4.59e-33	0	0	0	chr4	13548755	13550574	*	LINC01096-001, LINC01096-002	0.28
349	chr21:34397654-34399361	14	5.05e-33	0	0	0	chr21	34397654	34399361	*	OLIG2-002, OLIG2-001, OLIG2-003	0.24
350	chr19:45457306-45457933	3	6.56e-33	0	0	0	chr19	45457306	45457933	*	CLPTM1-001, CLPTM1-004, CLPTM1-002, CLPTM1-005, CLPTM1-003, CLPTM1-006, CTB-129P6.11-001	0.25
351	chr11:17555193-17555864	3	6.65e-33	0	0	0	chr11	17555193	17555864	*	USH1C-008, USH1C-005	0.73
352	chr2:237075576-237079122	22	7.53e-33	0	0	0	chr2	237075576	237079122	*	GBX2-001, AC079135.1-002, GBX2-002, AC079135.1-001, GBX2-003	0.35
353	chr19:4303817-4305239	13	7.93e-33	0	0	0	chr19	4303817	4305239	*	FSD1-001, TMIGD2-001, TMIGD2-002, FSD1-008, FSD1-005, FSD1-002, TMIGD2-003, TMIGD2-004, FSD1-006, FSD1-003, FSD1-009	0.38
354	chr13:20734889-20736342	14	7.96e-33	0	0	0	chr13	20734889	20736342	*	GJA3-001	0.39
355	chr3:68980947-68982098	11	8.11e-33	0	0	0	chr3	68980947	68982098	*	FAM19A4-001, FAM19A4-002	0.27
356	chr9:80911457-80912260	7	1.01e-32	0	0	0	chr9	80911457	80912260	*	PSAT1-002, PSAT1-001	0.21
357	chr10:131761150-131763134	13	1.13e-32	0	0	0	chr10	131761150	131763134	*	EBF3-001, EBF3-002	0.32
358	chr14:60975811-60976898	9	1.16e-32	0	0	0	chr14	60975811	60976898	*	SIX6-001	0.42
359	chr2:154727485-154730326	19	1.17e-32	0	0	0	chr2	154727485	154730326	*	GALNT13-001, GALNT13-002	0.32
360	chr4:995849-997012	7	1.28e-32	0	0	0	chr4	995849	997012	*	IDUA-013, IDUA-012	0.24
361	chr6:108489292-108490895	7	1.3e-32	0	0	0	chr6	108489292	108490895	*	NR2E1-002, NR2E1-003	0.42
362	chr3:2139690-2141614	9	1.31e-32	0	0	0	chr3	2139690	2141614	*	CNTN4-009, CNTN4-004, CNTN4-003, CNTN4-005, CNTN4-007	0.2
363	chr20:25061762-25063052	11	1.74e-32	0	0	0	chr20	25061762	25063052	*	VSX1-002, VSX1-001, VSX1-201, VSX1-005, VSX1-006, VSX1-202, VSX1-003, VSX1-004, VSX1-203	0.42
364	chr17:53341969-53343561	11	1.83e-32	0	0	0	chr17	53341969	53343561	*	HLF-001, HLF-002, HLF-004, HLF-011, HLF-003, HLF-005	0.17
365	chr19:39264646-39265241	4	1.84e-32	0	0	0	chr19	39264646	39265241	*	LGALS7-001, LGALS7-002	0.64
366	chr6:31237013-31239402	29	1.89e-32	0	0	0	chr6	31237013	31239402	*	HLA-C-001, HLA-C-006, HLA-C-002, HLA-C-007, HLA-C-011, HLA-C-010, HLA-C-012, HLA-C-005, HLA-C-008	0.32
367	chr11:2187421-2188590	6	1.9e-32	0	0	0	chr11	2187421	2188590	*	TH-005, TH-004, TH-010, TH-009, TH-008	0.61
368	chr6:26172091-26172931	5	2.01e-32	0	0	0	chr6	26172091	26172931	*	NA	0.17
369	chr7:4751611-4752170	8	2.3e-32	0	0	0	chr7	4751611	4752170	*	NA	0.76
370	chr6:2903258-2904005	8	2.71e-32	0	0	0	chr6	2903258	2904005	*	SERPINB9-001	0.44
371	chr3:45837170-45838338	13	2.76e-32	0	0	0	chr3	45837170	45838338	*	SLC6A20-002, SLC6A20-001, SLC6A20-007, SLC6A20-201, SLC6A20-006	0.28
372	chr8:110986371-110988444	14	4.56e-32	0	0	0	chr8	110986371	110988444	*	KCNV1-201, KCNV1-001, RP11-696P8.2-001	0.22
373	chr1:20878540-20880461	13	4.91e-32	0	0	0	chr1	20878540	20880461	*	FAM43B-001	0.28
374	chr1:90308620-90309998	8	5.01e-32	0	0	0	chr1	90308620	90309998	*	LRRC8D-003, LRRC8D-006	0.2
375	chr1:181451906-181453051	12	5.06e-32	0	0	0	chr1	181451906	181453051	*	CACNA1E-201, CACNA1E-202, CACNA1E-006, CACNA1E-203, CACNA1E-001, CACNA1E-003, CACNA1E-002, CACNA1E-005	0.26
376	chr15:45670068-45671708	17	5.22e-32	0	0	0	chr15	45670068	45671708	*	GATM-001, GATM-005, GATM-004, GATM-002, GATM-003, GATM-006, GATM-007	0.32
377	chr6:32608858-32609783	5	5.28e-32	0	0	0	chr6	32608858	32609783	*	NA	0.52
378	chr14:23834349-23836012	13	5.48e-32	0	0	0	chr14	23834349	23836012	*	EFS-003, EFS-001, EFS-201	0.23
379	chr5:140345461-140346921	14	7.52e-32	0	0	0	chr5	140345461	140346921	*	PCDHAC2-001	0.24
380	chr2:160760732-160761622	9	7.71e-32	0	0	0	chr2	160760732	160761622	*	LY75-001, LY75-006, LY75-004, LY75-007, LY75-CD302-001, LY75-CD302-002, LY75-201, LY75-202	0.31
381	chr8:109094581-109096151	15	8.24e-32	0	0	0	chr8	109094581	109096151	*	RSPO2-001, RSPO2-201, RSPO2-002, RSPO2-003, RSPO2-005, RSPO2-004	0.35
382	chr1:241519652-241520941	11	8.56e-32	0	0	0	chr1	241519652	241520941	*	RGS7-004, RGS7-202, RGS7-003, RGS7-002, RGS7-001, RGS7-203, RGS7-204	0.33
383	chr13:20805895-20806813	10	9.94e-32	0	0	0	chr13	20805895	20806813	*	GJB6-001, GJB6-004, GJB6-002, GJB6-003	0.31
384	chr4:176986333-176987577	13	1.03e-31	0	0	0	chr4	176986333	176987577	*	WDR17-001, WDR17-201, WDR17-002, WDR17-006	0.24
385	chr8:67873343-67875646	13	1.06e-31	0	0	0	chr8	67873343	67875646	*	TCF24-001	0.43
386	chr12:8995557-8995965	4	1.21e-31	0	0	0	chr12	8995557	8995965	*	A2ML1-008, A2ML1-004, A2ML1-010, A2ML1-003, A2ML1-009	0.75
387	chr4:81186795-81188471	12	1.27e-31	0	0	0	chr4	81186795	81188471	*	FGF5-001, FGF5-003, FGF5-002, FGF5-004, FGF5-005	0.21
388	chr3:136537169-136539328	17	1.28e-31	0	0	0	chr3	136537169	136539328	*	SLC35G2-002, SLC35G2-001, SLC35G2-003	0.34
389	chr6:50810432-50811724	6	1.38e-31	0	0	0	chr6	50810432	50811724	*	NA	0.29
390	chr7:156796967-156799224	13	1.43e-31	0	0	0	chr7	156796967	156799224	*	MNX1-AS2-001	0.42
391	chr5:146257347-146258785	17	1.43e-31	0	0	0	chr5	146257347	146258785	*	PPP2R2B-017, PPP2R2B-002, PPP2R2B-204, PPP2R2B-010, PPP2R2B-018, PPP2R2B-016, PPP2R2B-019	0.16
392	chr2:45240373-45241620	7	1.53e-31	0	0	0	chr2	45240373	45241620	*	AC093702.1-001	0.44
393	chr3:42947263-42948169	8	1.68e-31	0	0	0	chr3	42947263	42948169	*	ZNF662-003, ZNF662-006, ZNF662-001, ZNF662-002, ZNF662-201	0.45
394	chr20:61637547-61639277	12	1.71e-31	0	0	0	chr20	61637547	61639277	*	BHLHE23-001, RP11-305P22.9-002, RP11-305P22.9-001	0.31
395	chr10:129534411-129535968	14	1.76e-31	0	0	0	chr10	129534411	129535968	*	AL391005.1-201, FOXI2-001	0.49
396	chr7:156801419-156803122	12	1.89e-31	0	0	0	chr7	156801419	156803122	*	MNX1-001, MNX1-005, MNX1-004, MNX1-006, MNX1-007, MNX1-003, MNX1-AS1-001, MNX1-201, MNX1-008	0.28
397	chr2:45160253-45162467	12	1.89e-31	0	0	0	chr2	45160253	45162467	*	RP11-89K21.1-004, RP11-89K21.1-005	0.4
398	chr8:93113829-93115898	11	2.29e-31	0	0	0	chr8	93113829	93115898	*	RUNX1T1-012, RUNX1T1-015, RUNX1T1-013, RUNX1T1-017, RUNX1T1-016, RUNX1T1-001, RUNX1T1-014	0.28
399	chr16:56671862-56672722	9	2.42e-31	0	0	0	chr16	56671862	56672722	*	MT1A-001	0.5
400	chr4:122685570-122686667	14	2.7e-31	0	0	0	chr4	122685570	122686667	*	TMEM155-001, TMEM155-002, TMEM155-003, AC079341.1-201, TMEM155-004, TMEM155-006, TMEM155-008, TMEM155-005, TMEM155-007	0.42
401	chr12:111284228-111284826	9	2.75e-31	0	0	0	chr12	111284228	111284826	*	CCDC63-001, CCDC63-002, CCDC63-004, CCDC63-003	0.28
402	chr5:80255793-80257322	10	2.91e-31	0	0	0	chr5	80255793	80257322	*	RASGRF2-001, RASGRF2-002, CTC-459I6.1-001	0.4
403	chr7:87229552-87230344	9	3.01e-31	0	0	0	chr7	87229552	87230344	*	ABCB1-201	0.23
404	chr3:44753367-44754587	11	3.2e-31	0	0	0	chr3	44753367	44754587	*	ZNF502-001, ZNF502-003, SOCS5P3-001, ZNF502-002, ZNF502-201	0.38
405	chr7:25934722-25935223	3	3.5e-31	0	0	0	chr7	25934722	25935223	*	NA	0.38
406	chr6:71122524-71124035	11	4.28e-31	0	0	0	chr6	71122524	71124035	*	FAM135A-006, FAM135A-201, FAM135A-001, RP11-462G2.2-001, FAM135A-005, FAM135A-004, FAM135A-013, FAM135A-012, FAM135A-011, FAM135A-014, FAM135A-009	0.17
407	chr17:56832804-56834061	15	4.88e-31	0	0	0	chr17	56832804	56834061	*	PPM1E-001	0.17
408	chr2:237992612-237993279	2	6.35e-31	0	0	0	chr2	237992612	237993279	*	COPS8-001, COPS8-002, COPS8-008, COPS8-004, AC105760.2-001, COPS8-005, COPS8-003	0.64
409	chr11:111382915-111384223	12	6.83e-31	0	0	0	chr11	111382915	111384223	*	C11orf88-004, BTG4-001, C11orf88-001, MIR34C-201, MIR34B-201, BTG4-003, BTG4-002, C11orf88-002	0.38
410	chr2:38892309-38893519	9	6.98e-31	0	0	0	chr2	38892309	38893519	*	GALM-001, GALM-003, GALM-004, GALM-002	0.38
411	chr7:27212935-27214383	12	7.09e-31	0	0	0	chr7	27212935	27214383	*	HOXA10-001, RP1-170O19.20-002, HOXA10-006, HOXA10-005, HOXA10-004	0.42
412	chr3:42814427-42814948	9	1.16e-30	0	0	0	chr3	42814427	42814948	*	CCDC13-001, CCDC13-003, CCDC13-002	0.17
413	chr7:70596308-70598282	13	1.17e-30	0	0	0	chr7	70596308	70598282	*	WBSCR17-001	0.43
414	chr21:42797847-42799141	8	1.38e-30	0	0	0	chr21	42797847	42799141	*	MX1-002, MX1-010, MX1-008, MX1-009, MX1-012, MX1-201, MX1-004, MX1-011	0.27
415	chr7:157482508-157484647	10	1.4e-30	0	0	0	chr7	157482508	157484647	*	NA	0.29
416	chr7:27195602-27196825	14	1.6e-30	0	0	0	chr7	27195602	27196825	*	HOXA7-001, HOXA7-002, HOXA7-003, RP1-170O19.21-001	0.32
417	chr6:33244709-33246185	44	1.88e-30	0	0	0	chr6	33244709	33246185	*	B3GALT4-001, RPS18-004, RPS18-008, B3GALT4-002	0.39
418	chr11:126872760-126873943	9	1.88e-30	0	0	0	chr11	126872760	126873943	*	AP002833.1-201, KIRREL3-AS3-001, KIRREL3-002, KIRREL3-009	0.36
419	chr16:2765620-2766247	6	2.04e-30	0	0	0	chr16	2765620	2766247	*	PRSS27-005	0.33
420	chr3:125708958-125709740	6	2.19e-30	0	0	0	chr3	125708958	125709740	*	NA	0.33
421	chr17:45810359-45811322	13	2.3e-30	0	0	0	chr17	45810359	45811322	*	TBX21-001, TBX21-002	0.31
422	chr5:102201128-102201890	8	2.56e-30	0	0	0	chr5	102201128	102201890	*	PAM-201, PAM-029, PAM-006, PAM-003, PAM-001, PAM-202, PAM-004, PAM-002, PAM-018, PAM-020, PAM-019, PAM-017, PAM-016, PAM-021	0.34
423	chr4:57371368-57372411	9	2.76e-30	0	0	0	chr4	57371368	57372411	*	ARL9-001	0.29
424	chr7:37487352-37488936	16	3.54e-30	0	0	0	chr7	37487352	37488936	*	ELMO1-001, ELMO1-005, ELMO1-003, ELMO1-006, ELMO1-009, ELMO1-004	0.19
425	chr8:10587305-10588486	6	3.55e-30	0	0	0	chr8	10587305	10588486	*	SOX7-001, CTD-2135J3.3-002, CTD-2135J3.3-001	0.27
426	chr5:176056414-176057996	10	3.78e-30	0	0	0	chr5	176056414	176057996	*	SNCB-001, EIF4E1B-201, SNCB-002, SNCB-003, SNCB-004, SNCB-005, EIF4E1B-005, EIF4E1B-003, EIF4E1B-002, MIR4281-201	0.23
427	chr21:34774164-34775459	7	3.78e-30	0	0	0	chr21	34774164	34775459	*	IFNGR2-001, IFNGR2-002, IFNGR2-007, IFNGR2-003, IFNGR2-004	0.38
428	chr1:165204410-165205506	13	3.81e-30	0	0	0	chr1	165204410	165205506	*	NA	0.35
429	chr6:168918116-168918901	5	4.11e-30	0	0	0	chr6	168918116	168918901	*	NA	0.81
430	chr12:104443742-104444418	11	4.27e-30	0	0	0	chr12	104443742	104444418	*	GLT8D2-002, GLT8D2-004, GLT8D2-005, GLT8D2-006	0.27
431	chr14:70345898-70346984	14	4.27e-30	0	0	0	chr14	70345898	70346984	*	SMOC1-001, SMOC1-002	0.18
432	chr19:34174665-34175554	18	4.28e-30	0	0	0	chr19	34174665	34175554	*	CHST8-002	0.44
433	chr1:231175011-231175978	6	4.29e-30	0	0	0	chr1	231175011	231175978	*	FAM89A-001	0.23
434	chr6:114175901-114179013	19	5.79e-30	0	0	0	chr6	114175901	114179013	*	MARCKS-001	0.16
435	chr12:104609432-104610064	8	5.8e-30	0	0	0	chr12	104609432	104610064	*	TXNRD1-206, TXNRD1-001	0.5
436	chr1:18957020-18959427	13	6.28e-30	0	0	0	chr1	18957020	18959427	*	PAX7-001, PAX7-003, PAX7-002	0.39
437	chr11:26353094-26354057	10	7.43e-30	0	0	0	chr11	26353094	26354057	*	ANO3-001, ANO3-003	0.32
438	chr10:23982350-23983686	12	7.99e-30	0	0	0	chr10	23982350	23983686	*	KIAA1217-002, KIAA1217-009	0.23
439	chr6:51952361-51953114	3	7.99e-30	0	0	0	chr6	51952361	51953114	*	PKHD1-002, PKHD1-001	0.48
440	chr13:95363755-95365673	17	9.35e-30	0	0	0	chr13	95363755	95365673	*	SOX21-001, SOX21-AS1-001	0.32
441	chr6:391114-393616	13	9.6e-30	0	0	0	chr6	391114	393616	*	IRF4-001, IRF4-003, IRF4-004, IRF4-005, IRF4-002	0.34
442	chr7:100317741-100318718	9	1.04e-29	0	0	0	chr7	100317741	100318718	*	EPO-001	0.3
443	chr17:58498466-58499300	5	1.04e-29	0	0	0	chr17	58498466	58499300	*	C17orf64-001, C17orf64-003, C17orf64-002, USP32-014, USP32-015	0.34
444	chr22:46366859-46368025	5	1.06e-29	0	0	0	chr22	46366859	46368025	*	WNT7B-003	0.35
445	chr1:226410871-226411954	12	1.38e-29	0	0	0	chr1	226410871	226411954	*	MIXL1-001, MIXL1-002, MIXL1-003	0.35
446	chr7:54609587-54610928	12	1.42e-29	0	0	0	chr7	54609587	54610928	*	VSTM2A-001, VSTM2A-201, VSTM2A-004, VSTM2A-002, VSTM2A-003, VSTM2A-005	0.24
447	chr8:142283416-142283615	3	1.84e-29	0	0	0	chr8	142283416	142283615	*	NA	0.73
448	chr5:43042726-43043360	3	1.98e-29	0	0	0	chr5	43042726	43043360	*	ANXA2R-001, AC025171.1-001, AC025171.1-002, AC025171.1-005, AC025171.1-003, AC025171.1-004	0.21
449	chr11:69632220-69634709	19	1.99e-29	0	0	0	chr11	69632220	69634709	*	FGF3-001	0.18
450	chr10:124638200-124639892	19	2.09e-29	0	0	0	chr10	124638200	124639892	*	RP11-564D11.3-001, FAM24B-003, FAM24B-001, RP11-564D11.3-202, FAM24B-002, FAM24B-004, CUZD1-202	0.24
451	chr3:164913627-164915115	14	2.33e-29	0	0	0	chr3	164913627	164915115	*	SLITRK3-001, SLITRK3-002, SLITRK3-003	0.34
452	chr12:104697193-104697983	11	2.48e-29	0	0	0	chr12	104697193	104697983	*	EID3-001	0.29
453	chr14:38091400-38092175	7	2.51e-29	0	0	0	chr14	38091400	38092175	*	TTC6-001	0.59
454	chr8:57025662-57026568	5	3.4e-29	0	0	0	chr8	57025662	57026568	*	MOS-001	0.24
455	chr17:59475917-59478194	20	3.49e-29	0	0	0	chr17	59475917	59478194	*	TBX2-001, TBX2-002, TBX2-003, RP11-332H18.5-001, RP11-332H18.4-004, RP11-332H18.4-002, RP11-332H18.4-003	0.16
456	chr8:54163693-54164757	9	3.93e-29	0	0	0	chr8	54163693	54164757	*	OPRK1-001, OPRK1-004, OPRK1-003	0.22
457	chr20:57874942-57876201	14	4.37e-29	0	0	0	chr20	57874942	57876201	*	EDN3-002, EDN3-001, EDN3-004, EDN3-201, EDN3-003	0.33
458	chr17:26698570-26699551	7	4.39e-29	0	0	0	chr17	26698570	26699551	*	VTN-001, SARM1-001, VTN-203, VTN-003	0.16
459	chr4:171010728-171011615	11	4.67e-29	0	0	0	chr4	171010728	171011615	*	AADAT-004, AADAT-003, AADAT-005, AADAT-008, AADAT-006, AADAT-002, AADAT-007, AADAT-001	0.18
460	chr16:12995568-12997160	9	4.68e-29	0	0	0	chr16	12995568	12997160	*	SHISA9-002, SHISA9-001, SHISA9-003, SHISA9-201, SHISA9-202	0.13
461	chrX:71525984-71527796	14	6.26e-29	0	0	0	chrX	71525984	71527796	*	CITED1-002, CITED1-001, CITED1-007, CITED1-006, CITED1-201, CITED1-202, CITED1-005, CITED1-003, CITED1-004	0.19
462	chr2:219823559-219825837	15	6.41e-29	0	0	0	chr2	219823559	219825837	*	CDK5R2-001, AC097468.7-001	0.28
463	chr20:55840416-55842375	17	6.68e-29	0	0	0	chr20	55840416	55842375	*	BMP7-001, BMP7-003, RP4-813D12.3-001, RP4-813D12.3-002, BMP7-004, BMP7-002	0.21
464	chr3:50377755-50379246	15	6.78e-29	0	0	0	chr3	50377755	50379246	*	RASSF1-002, RASSF1-001, RASSF1-004, ZMYND10-AS1-001, ZMYND10-005, RASSF1-011, RASSF1-003, RASSF1-010, ZMYND10-010	0.53
465	chr2:47796781-47798679	11	6.97e-29	0	0	0	chr2	47796781	47798679	*	KCNK12-001, KCNK12-002, AC138655.1-201	0.23
466	chr14:21199099-21199232	2	7.13e-29	0	0	0	chr14	21199099	21199232	*	NA	0.59
467	chr2:174219209-174220200	8	7.36e-29	0	0	0	chr2	174219209	174220200	*	CDCA7-001, CDCA7-002, CDCA7-201, CDCA7-004, CDCA7-003, CDCA7-007, AC092573.2-002, CDCA7-006, CDCA7-005	0.17
468	chr7:121943705-121946608	19	7.37e-29	0	0	0	chr7	121943705	121946608	*	FEZF1-201, FEZF1-AS1-003, FEZF1-002, FEZF1-AS1-001, FEZF1-AS1-002, FEZF1-001	0.24
469	chr20:58179244-58180616	13	7.74e-29	0	0	0	chr20	58179244	58180616	*	PHACTR3-001, PHACTR3-201, PHACTR3-008	0.24
470	chr6:32632106-32634245	28	8.03e-29	0	0	0	chr6	32632106	32634245	*	HLA-DQB1-002, HLA-DQB1-004, HLA-DQB1-007, HLA-DQB1-003, HLA-DQB1-001, XXbac-BPG254F23.6-001, HLA-DQB1-008, HLA-DQB1-005	0.37
471	chr5:1882188-1884513	16	9.67e-29	0	0	0	chr5	1882188	1884513	*	IRX4-001, IRX4-006, CTD-2194D22.3-001, IRX4-002, IRX4-005	0.2
472	chr11:71954982-71956145	12	9.97e-29	0	0	0	chr11	71954982	71956145	*	PHOX2A-001, PHOX2A-003	0.31
473	chr1:179544476-179546285	15	1.09e-28	0	0	0	chr1	179544476	179546285	*	NPHS2-001, NPHS2-002, RNU5F-2P-201	0.49
474	chr7:87935979-87936923	10	1.2e-28	0	0	0	chr7	87935979	87936923	*	STEAP4-002, STEAP4-001, STEAP4-003	0.36
475	chr15:27215448-27217186	18	1.23e-28	0	0	0	chr15	27215448	27217186	*	GABRG3-001, GABRG3-003, GABRG3-002	0.42
476	chr5:158526332-158528040	11	1.35e-28	0	0	0	chr5	158526332	158528040	*	EBF1-001, EBF1-002, RP11-175K6.1-001, RP11-175K6.1-002, EBF1-006, EBF1-010, RP11-175K6.1-003, EBF1-004	0.3
477	chr4:156679537-156681047	10	1.47e-28	0	0	0	chr4	156679537	156681047	*	GUCY1B3-007, GUCY1B3-003, GUCY1B3-010, GUCY1B3-001, GUCY1B3-004, GUCY1B3-005, GUCY1B3-008	0.27
478	chr6:26271227-26273611	21	1.49e-28	0	0	0	chr6	26271227	26273611	*	HIST1H3G-001, HIST1H2APS4-001, HIST1H2BI-001	0.25
479	chr18:12253749-12255318	19	1.53e-28	0	0	0	chr18	12253749	12255318	*	CIDEA-002, CIDEA-004, CIDEA-001, CIDEA-003	0.29
480	chr19:58609361-58610131	14	1.61e-28	0	0	0	chr19	58609361	58610131	*	ZSCAN18-003, ZSCAN18-012, ZSCAN18-004, ZSCAN18-006, ZSCAN18-011, ZSCAN18-009, ZSCAN18-010, ZSCAN18-002	0.13
481	chr1:153651568-153652247	5	1.95e-28	0	0	0	chr1	153651568	153652247	*	NPR1-001, NPR1-003	0.2
482	chr10:134900906-134902618	12	2e-28	0	0	0	chr10	134900906	134902618	*	AL445199.1-201, GPR123-003, GPR123-AS1-001	0.27
483	chr19:58545001-58546307	11	2.08e-28	0	0	0	chr19	58545001	58546307	*	ZSCAN1-001, ZSCAN1-002, ZSCAN1-003	0.26
484	chr15:33010143-33011441	6	2.15e-28	0	0	0	chr15	33010143	33011441	*	GREM1-001, RP11-758N13.1-002, RP11-758N13.1-001, GREM1-005, GREM1-002	0.32
485	chr11:636460-638076	12	2.49e-28	0	0	0	chr11	636460	638076	*	DRD4-001, DRD4-002	0.31
486	chr10:34151199-34151366	2	2.56e-28	0	0	0	chr10	34151199	34151366	*	RPL23P11-001	0.72
487	chr13:95201227-95202629	10	2.63e-28	0	0	0	chr13	95201227	95202629	*	NA	0.25
488	chr11:43600032-43603572	24	2.64e-28	0	0	0	chr11	43600032	43603572	*	MIR129-2-201, HSD17B12-009, HSD17B12-010	0.32
489	chr8:99076314-99077132	10	3.01e-28	0	0	0	chr8	99076314	99077132	*	C8orf47-001, C8orf47-201	0.3
490	chr1:166134282-166135267	8	3.61e-28	0	0	0	chr1	166134282	166135267	*	FAM78B-201, FAM78B-001, FAM78B-002, FAM78B-003, RP11-9L18.3-001, FAM78B-004	0.28
491	chr2:74729100-74730948	19	4.03e-28	0	0	0	chr2	74729100	74730948	*	LBX2-003, LBX2-001, PCGF1-006, PCGF1-007, LBX2-AS1-001, LBX2-005, LBX2-AS1-002, RP11-523H20.3-001	0.3
492	chr8:31496353-31498006	8	4.27e-28	0	0	0	chr8	31496353	31498006	*	NRG1-009, NRG1-008, NRG1-001, NRG1-002	0.32
493	chr1:39956722-39958005	13	4.38e-28	0	0	0	chr1	39956722	39958005	*	BMP8A-001	0.15
494	chr5:1930801-1932098	7	4.41e-28	0	0	0	chr5	1930801	1932098	*	RP11-259O2.1-001	0.31
495	chr12:4699085-4699618	3	4.73e-28	0	0	0	chr12	4699085	4699618	*	DYRK4-201, DYRK4-005, DYRK4-017, DYRK4-001, DYRK4-004, DYRK4-002	0.69
496	chr1:241587126-241588176	7	5.63e-28	0	0	0	chr1	241587126	241588176	*	RP11-527D7.1-002, RP11-527D7.1-001	0.41
497	chr1:2038377-2038940	5	6.11e-28	0	0	0	chr1	2038377	2038940	*	NA	0.72
498	chr1:155034570-155036019	9	6.53e-28	0	0	0	chr1	155034570	155036019	*	EFNA4-002, EFNA4-001, EFNA4-003, ADAM15-035, ADAM15-013, EFNA3-001, EFNA3-202	0.35
499	chr17:46687865-46689426	13	6.59e-28	0	0	0	chr17	46687865	46689426	*	HOXB7-001, HOXB8-003	0.17
500	chr8:53477218-53478706	11	7.13e-28	0	0	0	chr8	53477218	53478706	*	FAM150A-001, FAM150A-002	0.34
501	chr16:2746544-2747028	4	7.35e-28	0	0	0	chr16	2746544	2747028	*	NA	0.77
502	chr13:79176272-79177925	16	7.49e-28	0	0	0	chr13	79176272	79177925	*	POU4F1-001	0.38
503	chr7:79081666-79084196	28	7.57e-28	0	0	0	chr7	79081666	79084196	*	MAGI2-001, MAGI2-AS3-003, MAGI2-002, MAGI2-AS3-006, MAGI2-AS3-008, MAGI2-AS3-001, MAGI2-AS3-002, MAGI2-AS3-010, MAGI2-AS3-004, MAGI2-AS3-005, MAGI2-AS3-012, MAGI2-003	0.34
504	chr11:124613500-124613956	2	9.58e-28	0	0	0	chr11	124613500	124613956	*	NA	0.65
505	chr12:106974429-106977781	23	1.19e-27	0	0	0	chr12	106974429	106977781	*	RFX4-002, RFX4-004, RFX4-008, RFX4-009	0.27
506	chr18:2846761-2848372	9	1.27e-27	0	0	0	chr18	2846761	2848372	*	EMILIN2-001	0.23
507	chr19:55994692-55995851	6	1.59e-27	0	0	0	chr19	55994692	55995851	*	NAT14-001, NAT14-004, NAT14-005, NAT14-002, NAT14-003	0.72
508	chr11:58672702-58673615	8	1.9e-27	0	0	0	chr11	58672702	58673615	*	AP001652.1-201, GLYATL1-009, GLYATL2-002, GLYATL1-007	0.26
509	chr1:203598330-203599089	6	2.02e-27	0	0	0	chr1	203598330	203599089	*	NA	0.2
510	chr15:65116194-65116557	3	2.09e-27	0	0	0	chr15	65116194	65116557	*	PIF1-001, PIF1-002, PIF1-006, PIF1-004, PIF1-003	0.38
511	chr5:148033068-148034319	8	2.15e-27	0	0	0	chr5	148033068	148034319	*	HTR4-201, HTR4-202, HTR4-008, HTR4-203, HTR4-001, HTR4-003	0.45
512	chr12:54069985-54071672	22	2.23e-27	0	0	0	chr12	54069985	54071672	*	ATP5G2-002, ATP5G2-003, ATP5G2-006, ATP5G2-007, ATP5G2-004, ATP5G2-010	0.28
513	chr20:25058429-25058485	2	2.31e-27	0	0	0	chr20	25058429	25058485	*	VSX1-007	0.36
514	chr8:106330170-106332188	12	2.41e-27	0	0	0	chr8	106330170	106332188	*	ZFPM2-002, ZFPM2-001	0.26
515	chr7:211714-212112	4	2.47e-27	0	0	0	chr7	211714	212112	*	NA	0.64
516	chr1:180202256-180205157	13	2.87e-27	0	0	0	chr1	180202256	180205157	*	NA	0.37
517	chr13:110424497-110424782	2	2.9e-27	0	0	0	chr13	110424497	110424782	*	NA	0.74
518	chr6:32546614-32547019	4	3.56e-27	0	0	0	chr6	32546614	32547019	*	NA	0.46
519	chr6:110678920-110679832	5	3.57e-27	0	0	0	chr6	110678920	110679832	*	METTL24-001, METTL24-002	0.31
520	chr22:19136844-19138475	11	3.88e-27	0	0	0	chr22	19136844	19138475	*	GSC2-001	0.26
521	chr6:30070342-30071612	27	4.3e-27	0	0	0	chr6	30070342	30071612	*	TRIM31-AS1-001, TRIM31-003, TRIM31-009	0.24
522	chr8:82192519-82193704	14	4.67e-27	0	0	0	chr8	82192519	82193704	*	FABP5-001, FABP5-002, FABP5-004, FABP5-003, RP11-363E6.3-002, RP11-363E6.3-001	0.37
523	chr13:84455525-84456681	11	5.08e-27	0	0	0	chr13	84455525	84456681	*	SLITRK1-001	0.22
524	chr19:30015782-30016511	6	5.26e-27	0	0	0	chr19	30015782	30016511	*	VSTM2B-001, CTC-525D6.1-002, CTC-525D6.2-001, CTC-525D6.1-001	0.36
525	chr15:27111476-27112902	21	5.28e-27	0	0	0	chr15	27111476	27112902	*	GABRA5-001, GABRA5-002, GABRA5-201, GABRA5-004, GABRA5-005, GABRA5-008, GABRA5-007, GABRA5-010, GABRA5-006, GABRA5-003	0.32
526	chr20:61583537-61584850	12	5.58e-27	0	0	0	chr20	61583537	61584850	*	SLC17A9-007, SLC17A9-001, SLC17A9-002, SLC17A9-005	0.36
527	chr21:46349059-46349496	4	5.94e-27	0	0	0	chr21	46349059	46349496	*	ITGB2-001, ITGB2-002, ITGB2-015, LL21NC02-1C16.1-001	0.74
528	chr12:56040025-56040601	6	5.96e-27	0	0	0	chr12	56040025	56040601	*	OR10AE3P-001	0.4
529	chr2:219924695-219926334	10	6.04e-27	0	0	0	chr2	219924695	219926334	*	IHH-001, MIR3131-201	0.24
530	chr7:27223219-27224954	13	6.06e-27	0	0	0	chr7	27223219	27224954	*	HOXA11-001, HOXA11-002, HOXA11-AS-007, HOXA11-AS-004, HOXA11-AS-002, HOXA11-AS-006	0.28
531	chr3:131080235-131081228	11	6.07e-27	0	0	0	chr3	131080235	131081228	*	RP11-933H2.4-004, NUDT16P1-002, NUDT16P1-003, NUDT16P1-001, RP11-933H2.4-003	0.33
532	chr10:90342738-90343435	10	6.31e-27	0	0	0	chr10	90342738	90343435	*	RNLS-002, RNLS-001, RNLS-201, RNLS-003, RNLS-004	0.2
533	chr12:103889042-103890274	14	6.98e-27	0	0	0	chr12	103889042	103890274	*	C12orf42-201, C12orf42-202, C12orf42-006, C12orf42-004, C12orf42-003, C12orf42-005, C12orf42-008, C12orf42-001, C12orf42-009, C12orf42-002, C12orf42-007	0.27
534	chr6:29855110-29856938	35	7e-27	0	0	0	chr6	29855110	29856938	*	HLA-H-201, HLA-H-001, HCG4P7-001	0.28
535	chr18:55101965-55103734	13	7.18e-27	0	0	0	chr18	55101965	55103734	*	ONECUT2-001, AC090340.1-201	0.31
536	chr8:60030763-60032794	13	9.22e-27	0	0	0	chr8	60030763	60032794	*	TOX-001, RP11-25K19.1-002, RP11-25K19.1-001, RP11-25K19.1-003	0.29
537	chr7:22893374-22894849	9	9.88e-27	0	0	0	chr7	22893374	22894849	*	SNORD93-201, AC005682.5-001, AC005682.5-002, AC005682.5-003	0.31
538	chr19:58220080-58220837	10	1.05e-26	0	0	0	chr19	58220080	58220837	*	ZNF154-201, ZNF154-001, ZNF154-002	0.46
539	chr14:102247610-102248253	5	1.1e-26	0	0	0	chr14	102247610	102248253	*	NA	0.23
540	chr20:21492558-21495476	16	1.16e-26	0	0	0	chr20	21492558	21495476	*	NKX2-2-001, NKX2-2-AS1-001	0.26
541	chr14:52733216-52735421	13	1.17e-26	0	0	0	chr14	52733216	52735421	*	PTGDR-001, PTGDR-002	0.45
542	chr19:58038065-58039253	11	1.25e-26	0	0	0	chr19	58038065	58039253	*	ZNF549-002, ZNF549-001, ZNF549-003, ZNF549-004	0.22
543	chr6:125283245-125284659	12	1.32e-26	0	0	0	chr6	125283245	125284659	*	RP11-510H23.1-001, RNF217-006, RNF217-007, RNF217-002, RNF217-202	0.15
544	chr3:134513690-134516302	15	1.58e-26	0	0	0	chr3	134513690	134516302	*	EPHB1-005, EPHB1-007, EPHB1-009, EPHB1-012	0.25
545	chr10:99789577-99790910	10	1.59e-26	0	0	0	chr10	99789577	99790910	*	CRTAC1-201, CRTAC1-202, CRTAC1-001	0.25
546	chr6:46702683-46703670	18	1.61e-26	0	0	0	chr6	46702683	46703670	*	PLA2G7-001, PLA2G7-201, PLA2G7-202, PLA2G7-203	0.19
547	chr17:36102254-36105239	15	1.8e-26	0	0	0	chr17	36102254	36105239	*	HNF1B-001, HNF1B-004, RP11-115K3.1-001, HNF1B-005, HNF1B-003	0.28
548	chr22:17082581-17083727	8	1.83e-26	0	0	0	chr22	17082581	17083727	*	TPTEP1-001, TPTEP1-002, TPTEP1-006, TPTEP1-005, TPTEP1-009, TPTEP1-008	0.19
549	chr6:110796813-110798323	10	1.95e-26	0	0	0	chr6	110796813	110798323	*	SLC22A16-201, SLC22A16-001, SLC22A16-006, SLC22A16-004, SLC22A16-005, SLC22A16-202, SLC22A16-203, SLC22A16-007, CTA-331P3.1-001	0.5
550	chr8:145747140-145748548	6	2e-26	0	0	0	chr8	145747140	145748548	*	LRRC14-008, LRRC14-009, LRRC14-007	0.32
551	chr5:71014761-71015523	9	2.05e-26	0	0	0	chr5	71014761	71015523	*	CARTPT-001, CARTPT-002	0.48
552	chr1:114695695-114697707	15	2.25e-26	0	0	0	chr1	114695695	114697707	*	SYT6-201, SYT6-202, SYT6-001, SYT6-006, SYT6-008, SYT6-007, SYT6-005, SYT6-002, SYT6-003, SYT6-004	0.28
553	chr1:50513166-50514460	11	2.28e-26	0	0	0	chr1	50513166	50514460	*	ELAVL4-201	0.42
554	chr10:93646991-93647857	7	2.44e-26	0	0	0	chr10	93646991	93647857	*	NA	0.32
555	chr21:38080274-38082613	9	2.88e-26	0	0	0	chr21	38080274	38082613	*	SIM2-004	0.35
556	chr1:40225745-40226045	2	3.42e-26	0	0	0	chr1	40225745	40226045	*	PPIE-014	0.73
557	chr6:156954183-156954565	2	3.45e-26	0	0	0	chr6	156954183	156954565	*	NA	0.62
558	chr16:86112008-86112141	4	3.66e-26	0	0	0	chr16	86112008	86112141	*	NA	0.67
559	chr7:103629555-103631129	11	3.67e-26	0	0	0	chr7	103629555	103631129	*	RELN-002, RELN-201, RELN-001	0.21
560	chr21:42688191-42689051	10	3.71e-26	0	0	0	chr21	42688191	42689051	*	FAM3B-001, FAM3B-004, FAM3B-003	0.23
561	chr10:25464008-25465503	20	3.98e-26	0	0	0	chr10	25464008	25465503	*	GPR158-001, GPR158-AS1-001	0.18
562	chr10:13043313-13043986	8	4e-26	0	0	0	chr10	13043313	13043986	*	CCDC3-002	0.19
563	chr8:144917532-144918163	4	4.09e-26	0	0	0	chr8	144917532	144918163	*	NRBP2-007, NRBP2-009, RP11-299M14.2-001	0.79
564	chr17:41832466-41833324	7	4.09e-26	0	0	0	chr17	41832466	41833324	*	NA	0.35
565	chr7:93519220-93520566	20	4.14e-26	0	0	0	chr7	93519220	93520566	*	TFPI2-001, AC002076.10-001, TFPI2-003, TFPI2-002, TFPI2-201	0.16
566	chr12:5018229-5020202	16	4.14e-26	0	0	0	chr12	5018229	5020202	*	KCNA1-001, KCNA1-002, KCNA1-003	0.21
567	chr2:172949281-172950967	16	4.4e-26	0	0	0	chr2	172949281	172950967	*	DLX1-002, DLX1-006, DLX1-001, DLX1-005, DLX1-004, DLX1-003, DLX1-007	0.21
568	chr11:20617937-20620089	13	4.74e-26	0	0	0	chr11	20617937	20620089	*	SLC6A5-002, SLC6A5-001	0.39
569	chr7:101005832-101006963	13	5.08e-26	0	0	0	chr7	101005832	101006963	*	COL26A1-201, COL26A1-002, COL26A1-001	0.43
570	chr16:85931994-85933163	8	5.34e-26	0	0	0	chr16	85931994	85933163	*	IRF8-001, IRF8-004, IRF8-005	0.28
571	chr16:62069317-62070306	11	5.59e-26	0	0	0	chr16	62069317	62070306	*	CDH8-013, CDH8-001, CDH8-006, CDH8-011, CDH8-003, CDH8-002, CDH8-014	0.3
572	chr7:19156086-19157739	8	5.61e-26	0	0	0	chr7	19156086	19157739	*	TWIST1-001, TWIST1-003, AC003986.7-001, TWIST1-002	0.22
573	chr5:60921084-60922384	4	5.82e-26	0	0	0	chr5	60921084	60922384	*	NA	0.52
574	chr14:103686900-103687728	6	6.06e-26	0	0	0	chr14	103686900	103687728	*	NA	0.43
575	chr2:5836111-5837429	9	6.13e-26	0	0	0	chr2	5836111	5837429	*	AC010729.1-001	0.21
576	chr11:46317036-46317577	4	6.45e-26	0	0	0	chr11	46317036	46317577	*	CREB3L1-003	0.18
577	chr11:20184128-20185382	9	7.08e-26	0	0	0	chr11	20184128	20185382	*	DBX1-001	0.33
578	chr12:104851316-104853100	8	7.21e-26	0	0	0	chr12	104851316	104853100	*	CHST11-001, CHST11-006, CHST11-007, CHST11-002	0.29
579	chr6:123317124-123318023	11	7.32e-26	0	0	0	chr6	123317124	123318023	*	CLVS2-001, CLVS2-002	0.29
580	chr18:77133818-77134537	3	7.38e-26	0	0	0	chr18	77133818	77134537	*	ATP9B-002	0.81
581	chr3:44596178-44597491	11	7.4e-26	0	0	0	chr3	44596178	44597491	*	ZKSCAN7-001, ZKSCAN7-002, ZKSCAN7-005, ZKSCAN7-004, ZKSCAN7-003, ZKSCAN7-006, ZKSCAN7-008	0.44
582	chr8:37822959-37824080	7	7.64e-26	0	0	0	chr8	37822959	37824080	*	ADRB3-001, ADRB3-003	0.27
583	chr2:17699243-17700224	11	7.81e-26	0	0	0	chr2	17699243	17700224	*	RAD51AP2-002	0.34
584	chr10:134973778-134974877	9	8.75e-26	0	0	0	chr10	134973778	134974877	*	KNDC1-006, KNDC1-201, KNDC1-004, KNDC1-005	0.16
585	chr3:36985996-36987493	13	8.83e-26	0	0	0	chr3	36985996	36987493	*	TRANK1-201, TRANK1-202, TRANK1-006	0.31
586	chr19:20277919-20278423	8	8.88e-26	0	0	0	chr19	20277919	20278423	*	ZNF486-001, ZNF486-002	0.19
587	chr19:17392161-17393354	12	9.82e-26	0	0	0	chr19	17392161	17393354	*	ANKLE1-003, ANKLE1-002, ANKLE1-004, ANKLE1-201, ANKLE1-001, ANKLE1-009, ANKLE1-005, ANKLE1-008, USHBP1-005, ANKLE1-006, ANKLE1-007	0.24
588	chr15:60296138-60297747	12	1.18e-25	0	0	0	chr15	60296138	60297747	*	FOXB1-001, FOXB1-002	0.3
589	chr5:170738059-170740937	14	1.21e-25	0	0	0	chr5	170738059	170740937	*	TLX3-001	0.33
590	chr1:242687018-242688681	11	1.22e-25	0	0	0	chr1	242687018	242688681	*	PLD5-002, PLD5-202, PLD5-003, PLD5-006	0.33
591	chr3:238048-240139	15	1.35e-25	0	0	0	chr3	238048	240139	*	CHL1-001, CHL1-002, CHL1-007, CHL1-006, CHL1-008, CHL1-AS2-003, CHL1-AS2-002, CHL1-AS2-001, CHL1-003, CHL1-005, CHL1-009, CHL1-004	0.23
592	chr3:27762352-27764816	15	1.37e-25	0	0	0	chr3	27762352	27764816	*	EOMES-001, EOMES-002, EOMES-004, EOMES-201	0.27
593	chr3:142681704-142683329	10	1.41e-25	0	0	0	chr3	142681704	142683329	*	PAQR9-001, RP11-372E1.6-003, PAQR9-002, RP11-372E1.6-004, RP11-372E1.6-001, PAQR9-003, RP11-372E1.6-006, RP11-372E1.6-005, RP11-372E1.6-010, RP11-372E1.6-009, RP11-372E1.6-007, RP11-372E1.6-008, U2SURP-008, RP11-372E1.6-013, RP11-372E1.6-011, RP11-372E1.6-012	0.39
594	chr1:197879766-197882003	14	1.43e-25	0	0	0	chr1	197879766	197882003	*	LHX9-001, LHX9-003, LHX9-006, LHX9-009	0.23
595	chr15:35046610-35047411	9	1.46e-25	0	0	0	chr15	35046610	35047411	*	GJD2-001, RP11-814P5.1-001, RP11-814P5.1-002	0.26
596	chr7:99595095-99595658	6	1.49e-25	0	0	0	chr7	99595095	99595658	*	NA	0.43
597	chr6:99278991-99283652	23	1.5e-25	0	0	0	chr6	99278991	99283652	*	POU3F2-001	0.26
598	chr6:91004430-91005756	8	1.51e-25	0	0	0	chr6	91004430	91005756	*	BACH2-003, BACH2-005, BACH2-002, BACH2-007, BACH2-001, BACH2-008, BACH2-004, BACH2-201	0.23
599	chr6:31838402-31839329	16	1.52e-25	0	0	0	chr6	31838402	31839329	*	SLC44A4-005, SLC44A4-006	0.76
600	chr19:53757677-53758609	9	1.6e-25	0	0	0	chr19	53757677	53758609	*	ZNF677-201, ZNF677-004, ZNF677-002, ZNF677-009, ZNF677-001, ZNF677-008, ZNF677-007, ZNF677-005, ZNF677-006	0.27
601	chr8:22265999-22266714	4	1.6e-25	0	0	0	chr8	22265999	22266714	*	NA	0.79
602	chr19:46379763-46380394	5	1.62e-25	0	0	0	chr19	46379763	46380394	*	NA	0.44
603	chr13:28491326-28496082	28	1.71e-25	0	0	0	chr13	28491326	28496082	*	PDX1-001, PDX1-AS1-001	0.31
604	chr16:49314826-49317080	10	1.71e-25	0	0	0	chr16	49314826	49317080	*	CBLN1-001, CBLN1-201, CBLN1-002	0.25
605	chr20:46414765-46415859	18	1.8e-25	0	0	0	chr20	46414765	46415859	*	SULF2-001, SULF2-201, SULF2-002, SULF2-008, SULF2-015, SULF2-005	0.16
606	chr2:70994802-70996021	14	1.81e-25	0	0	0	chr2	70994802	70996021	*	ADD2-001, ADD2-002, ADD2-007, ADD2-008, ADD2-005, ADD2-010, ADD2-006, ADD2-012, ADD2-013, ADD2-011	0.33
607	chr20:982623-983354	8	1.91e-25	0	0	0	chr20	982623	983354	*	RSPO4-001, RSPO4-002	0.27
608	chr2:241896910-241896967	2	1.97e-25	0	0	0	chr2	241896910	241896967	*	AC104809.3-002, AC104809.4-001	0.68
609	chr5:138727887-138729283	7	2e-25	0	0	0	chr5	138727887	138729283	*	PROB1-001	0.44
610	chr17:43044484-43045884	10	2.13e-25	0	0	0	chr17	43044484	43045884	*	C1QL1-001	0.23
611	chr19:46180314-46181546	7	2.14e-25	0	0	0	chr19	46180314	46181546	*	GIPR-007, GIPR-008	0.36
612	chr6:10881782-10882974	12	2.17e-25	0	0	0	chr6	10881782	10882974	*	GCM2-001, RP11-637O19.2-001	0.47
613	chr2:145274125-145275363	9	2.23e-25	0	0	0	chr2	145274125	145275363	*	ZEB2-007, ZEB2-019, ZEB2-011, ZEB2-AS1-001, ZEB2-010, ZEB2-AS1-002, ZEB2-032, ZEB2-018, ZEB2-021, ZEB2-031, ZEB2-022, ZEB2-009, ZEB2-024, ZEB2-012, ZEB2-008, ZEB2-023, ZEB2-AS1-006, ZEB2-AS1-004, ZEB2-AS1-009, ZEB2-AS1-007, ZEB2-AS1-011, ZEB2-AS1-008, ZEB2-AS1-010	0.18
614	chr2:30143585-30145152	10	2.24e-25	0	0	0	chr2	30143585	30145152	*	ALK-001, ALK-201	0.24
615	chr3:157823089-157824910	14	2.4e-25	0	0	0	chr3	157823089	157824910	*	SHOX2-001, SHOX2-002, SHOX2-201, RSRC1-007, SHOX2-003, SHOX2-004, RSRC1-008, SHOX2-006	0.27
616	chr13:111980272-111981262	6	2.45e-25	0	0	0	chr13	111980272	111981262	*	NA	0.7
617	chr8:104511776-104513704	9	2.45e-25	0	0	0	chr8	104511776	104513704	*	RIMS2-202, RIMS2-001, RP11-1C8.4-001, RP11-1C8.4-002	0.2
618	chr20:37433745-37435204	14	2.46e-25	0	0	0	chr20	37433745	37435204	*	PPP1R16B-001, PPP1R16B-004	0.36
619	chr10:839609-840201	3	2.64e-25	0	0	0	chr10	839609	840201	*	NA	0.8
620	chr11:32008659-32009163	5	2.74e-25	0	0	0	chr11	32008659	32009163	*	NA	0.42
621	chr14:36986585-36990534	22	2.96e-25	0	0	0	chr14	36986585	36990534	*	NKX2-1-002, NKX2-1-001, NKX2-1-004, NKX2-1-AS1-001, RP11-896J10.3-001, NKX2-1-003, NKX2-1-005	0.27
622	chr4:141418804-141419587	5	2.98e-25	0	0	0	chr4	141418804	141419587	*	RP11-542P2.1-008, RP11-542P2.1-003, RP11-542P2.1-006, RP11-542P2.1-004, RP11-542P2.1-002, RP11-542P2.1-001, RP11-542P2.1-005, RP11-542P2.1-007	0.57
623	chr11:104034227-104035557	10	3e-25	0	0	0	chr11	104034227	104035557	*	PDGFD-002, PDGFD-001	0.24
624	chr10:94449250-94450531	5	3.21e-25	0	0	0	chr10	94449250	94450531	*	HHEX-001, HHEX-002, HHEX-003, HHEX-004	0.15
625	chr20:61160996-61161073	2	3.33e-25	0	0	0	chr20	61160996	61161073	*	MIR133A2-201	0.57
626	chr12:48591673-48592721	6	3.35e-25	0	0	0	chr12	48591673	48592721	*	DKFZP779L1853-201	0.27
627	chr10:135341528-135343280	11	3.41e-25	0	0	0	chr10	135341528	135343280	*	CYP2E1-201, CYP2E1-004, CYP2E1-008, CYP2E1-007, CYP2E1-002, CYP2E1-003, CYP2E1-006, AL161645.2-201	0.36
628	chr1:6507490-6509182	9	3.51e-25	0	0	0	chr1	6507490	6509182	*	ESPN-201, RP1-202O8.2-001, ESPN-009, ESPN-004, ESPN-006, ESPN-005	0.45
629	chr19:43979316-43979739	6	3.55e-25	0	0	0	chr19	43979316	43979739	*	NA	0.24
630	chr19:12305553-12306497	7	3.78e-25	0	0	0	chr19	12305553	12306497	*	CTD-2666L21.1-003, CTD-2666L21.1-001, CTD-2666L21.1-002, CTD-2666L21.1-004	0.25
631	chr3:134369339-134370662	13	3.91e-25	0	0	0	chr3	134369339	134370662	*	KY-001, KY-004, KY-002, KY-005	0.21
632	chr5:2753852-2757457	23	4.02e-25	0	0	0	chr5	2753852	2757457	*	C5orf38-001, C5orf38-007, C5orf38-003, IRX2-003, C5orf38-004, C5orf38-002, C5orf38-006, C5orf38-005	0.31
633	chr1:53067365-53068834	11	4.34e-25	0	0	0	chr1	53067365	53068834	*	GPX7-001, GPX7-002	0.38
634	chr18:5237767-5238708	11	4.44e-25	0	0	0	chr18	5237767	5238708	*	RP11-835E18.5-001, LINC00667-006, LINC00667-005, LINC00526-001, RP11-835E18.5-002, LINC00667-004, LINC00667-001, LINC00667-002	0.13
635	chr17:80043349-80043505	2	4.63e-25	0	0	0	chr17	80043349	80043505	*	FASN-003	0.68
636	chr14:101505130-101508042	20	4.82e-25	0	0	0	chr14	101505130	101508042	*	MIR654-201, MIR300-201, MIR1185-1-201, AL132709.2-201, MIR376A1-201, MIR376C-201	0.76
637	chr8:143560651-143561205	4	4.89e-25	0	0	0	chr8	143560651	143561205	*	BAI1-003	0.55
638	chr7:27135147-27136486	13	5.21e-25	0	0	0	chr7	27135147	27136486	*	HOXA1-001, HOXA1-002, HOTAIRM1-004, HOTAIRM1-003, HOTAIRM1-002, HOTAIRM1-001, HOTAIRM1-005	0.32
639	chr5:115152019-115153223	13	5.24e-25	0	0	0	chr5	115152019	115153223	*	CDO1-001, CDO1-003, CDO1-002, CDO1-004	0.5
640	chr5:63461216-63462187	11	5.71e-25	0	0	0	chr5	63461216	63462187	*	RNF180-002, RNF180-201, RNF180-001, RNF180-003	0.18
641	chr4:126237325-126238929	13	5.84e-25	0	0	0	chr4	126237325	126238929	*	FAT4-001	0.28
642	chr15:40212106-40212781	5	6.54e-25	0	0	0	chr15	40212106	40212781	*	GPR176-002, RP11-325N19.3-001, GPR176-003, RP11-325N19.3-002, GPR176-001	0.21
643	chr4:155663311-155664998	13	6.72e-25	0	0	0	chr4	155663311	155664998	*	LRAT-005, LRAT-007, LRAT-004, LRAT-006, LRAT-008	0.29
644	chr17:21454238-21455116	6	7.17e-25	0	0	0	chr17	21454238	21455116	*	C17orf51-001, C17orf51-009, RP11-822E23.3-001	0.24
645	chr9:104500322-104501030	5	8.4e-25	0	0	0	chr9	104500322	104501030	*	GRIN3A-001	0.26
646	chr10:102893925-102895133	10	8.54e-25	0	0	0	chr10	102893925	102895133	*	TLX1-005, TLX1-004	0.42
647	chr20:32307885-32308529	11	8.6e-25	0	0	0	chr20	32307885	32308529	*	PXMP4-003, PXMP4-002, PXMP4-001	0.21
648	chr10:124906859-124908907	13	9.38e-25	0	0	0	chr10	124906859	124908907	*	HMX2-001	0.31
649	chr5:87973899-87974547	10	9.67e-25	0	0	0	chr5	87973899	87974547	*	LINC00461-010, LINC00461-002, LINC00461-009, CTC-467M3.1-001, LINC00461-008	0.42
650	chr5:50678451-50679817	16	9.71e-25	0	0	0	chr5	50678451	50679817	*	ISL1-001, ISL1-003, CTD-2314G24.2-001	0.33
651	chr19:46799505-46800602	8	1.03e-24	0	0	0	chr19	46799505	46800602	*	HIF3A-001, HIF3A-007, HIF3A-009, HIF3A-201, HIF3A-003, HIF3A-004, HIF3A-002, HIF3A-011, HIF3A-014, HIF3A-018, HIF3A-012, HIF3A-010	0.4
652	chr20:44539966-44541153	10	1.11e-24	0	0	0	chr20	44539966	44541153	*	PLTP-003, PLTP-002, PLTP-001, PLTP-004, PLTP-005, PLTP-201	0.27
653	chr8:55370192-55372111	16	1.21e-24	0	0	0	chr8	55370192	55372111	*	SOX17-001	0.4
654	chr4:55092556-55096230	24	1.28e-24	0	0	0	chr4	55092556	55096230	*	PDGFRA-001, PDGFRA-007, PDGFRA-006, PDGFRA-002, PDGFRA-003, PDGFRA-008, PDGFRA-009	0.34
655	chr2:200320455-200322034	8	1.29e-24	0	0	0	chr2	200320455	200322034	*	SATB2-001, SATB2-013, SATB2-005, SATB2-AS1-004, SATB2-AS1-006, SATB2-012	0.22
656	chr7:2289585-2289888	3	1.31e-24	0	0	0	chr7	2289585	2289888	*	NUDT1-007	0.78
657	chr14:102414986-102415401	3	1.37e-24	0	0	0	chr14	102414986	102415401	*	RP11-1017G21.5-001	0.18
658	chr6:28129096-28129616	10	1.45e-24	0	0	0	chr6	28129096	28129616	*	ZNF192P1-001, ZNF192P1-003, ZNF192P1-004, ZNF192P1-002	0.35
659	chr6:39281183-39282331	9	1.65e-24	0	0	0	chr6	39281183	39282331	*	KCNK17-001, KCNK17-002, KCNK17-003	0.36
660	chr5:178017260-178018186	13	1.72e-24	0	0	0	chr5	178017260	178018186	*	COL23A1-001	0.28
661	chr6:160768801-160770346	7	1.8e-24	0	0	0	chr6	160768801	160770346	*	SLC22A3-001, SLC22A3-201	0.42
662	chr6:33049494-33050888	6	1.9e-24	0	0	0	chr6	33049494	33050888	*	HLA-DPB1-002, HLA-DPA1-004, HLA-DPA1-001, HLA-DPB1-008, HLA-DPA1-002, HLA-DPB1-006, HLA-DPA1-005, HLA-DPB1-009, HLA-DPB1-005, HLA-DPB1-007	0.68
663	chr4:141488964-141490428	15	1.9e-24	0	0	0	chr4	141488964	141490428	*	UCP1-001	0.16
664	chr20:1286558-1287050	3	1.94e-24	0	0	0	chr20	1286558	1287050	*	NA	0.77
665	chr4:5894691-5895410	5	1.95e-24	0	0	0	chr4	5894691	5895410	*	CRMP1-001	0.43
666	chr2:209271164-209272057	10	1.96e-24	0	0	0	chr2	209271164	209272057	*	PTH2R-001	0.35
667	chr10:118429452-118429952	8	2e-24	0	0	0	chr10	118429452	118429952	*	C10orf82-001, RP11-498B4.5-001, C10orf82-002, C10orf82-004, C10orf82-003	0.55
668	chr5:307591-308627	7	2.22e-24	0	0	0	chr5	307591	308627	*	PDCD6-009, PDCD6-007	0.77
669	chr20:33291892-33292450	9	2.33e-24	0	0	0	chr20	33291892	33292450	*	TP53INP2-003, TP53INP2-001, TP53INP2-002, TP53INP2-004	0.09
670	chr3:38040073-38040395	4	2.4e-24	0	0	0	chr3	38040073	38040395	*	VILL-009, VILL-010	0.29
671	chr2:177042493-177043427	6	2.63e-24	0	0	0	chr2	177042493	177043427	*	HOXD-AS1-001, AC009336.24-001, HOXD-AS1-011, HOXD-AS1-006, HOXD-AS1-012, HOXD-AS1-007, HOXD-AS1-010, HOXD-AS1-009	0.41
672	chr4:184825842-184827491	14	2.64e-24	0	0	0	chr4	184825842	184827491	*	STOX2-001, STOX2-201	0.24
673	chr1:214160848-214162854	14	2.66e-24	0	0	0	chr1	214160848	214162854	*	PROX1-001, PROX1-202, PROX1-AS1-003, PROX1-002, PROX1-AS1-004, PROX1-006, PROX1-005	0.22
674	chr11:105480771-105481988	14	2.77e-24	0	0	0	chr11	105480771	105481988	*	GRIA4-201, GRIA4-001, GRIA4-202, GRIA4-004, GRIA4-002, GRIA4-006, GRIA4-011, GRIA4-009, GRIA4-003, GRIA4-005, GRIA4-013, GRIA4-010	0.34
675	chr12:54366434-54368332	11	2.8e-24	0	0	0	chr12	54366434	54368332	*	HOXC11-002, HOTAIR-001, HOTAIR-002, HOXC11-001	0.33
676	chr14:85995655-85997753	18	3e-24	0	0	0	chr14	85995655	85997753	*	FLRT2-001, RP11-497E19.1-001, RP11-497E19.2-001, FLRT2-002, FLRT2-004, FLRT2-005	0.35
677	chr11:134281391-134282864	6	3e-24	0	0	0	chr11	134281391	134282864	*	B3GAT1-001, B3GAT1-201, B3GAT1-003	0.2
678	chr14:62583388-62584600	12	3.03e-24	0	0	0	chr14	62583388	62584600	*	LINC00643-201, RP11-355I22.2-001, LINC00643-004, LINC00643-003	0.28
679	chr19:52390810-52391789	14	3.08e-24	0	0	0	chr19	52390810	52391789	*	ZNF577-001, ZNF577-005, ZNF577-011, ZNF577-004, ZNF577-009, ZNF577-003, ZNF577-002, ZNF577-010, ZNF577-012, ZNF577-018, ZNF577-017, ZNF577-016, ZNF577-015, CTC-429C10.2-001	0.4
680	chr11:829616-830527	6	3.09e-24	0	0	0	chr11	829616	830527	*	EFCAB4A-007, EFCAB4A-013, EFCAB4A-004, EFCAB4A-005, EFCAB4A-006, EFCAB4A-014	0.3
681	chr14:95046342-95046934	3	3.13e-24	0	0	0	chr14	95046342	95046934	*	SERPINA5-201, SERPINA5-013, SERPINA5-008, SERPINA5-011, SERPINA5-012, SERPINA5-003, SERPINA5-010, SERPINA5-015, SERPINA5-009, SERPINA5-014, SERPINA5-016	0.82
682	chr11:67350976-67352041	7	3.2e-24	0	0	0	chr11	67350976	67352041	*	GSTP1-004, GSTP1-001, GSTP1-002, GSTP1-008, GSTP1-005, GSTP1-006, GSTP1-003, GSTP1-009, GSTP1-007	0.21
683	chr3:173115001-173116248	13	3.22e-24	0	0	0	chr3	173115001	173116248	*	NLGN1-007, NLGN1-005, NLGN1-001, NLGN1-009	0.24
684	chr3:181413133-181414848	9	3.42e-24	0	0	0	chr3	181413133	181414848	*	NA	0.34
685	chr6:28554334-28558113	54	3.44e-24	0	0	0	chr6	28554334	28558113	*	SCAND3-001, RP5-1186N24.3-001, SCAND3-003, SCAND3-004	0.33
686	chr2:240965916-240965920	2	3.48e-24	0	0	0	chr2	240965916	240965920	*	NDUFA10-001, NDUFA10-004, NDUFA10-005, NDUFA10-003, NDUFA10-007, NDUFA10-006, NDUFA10-002, NDUFA10-008	0.65
687	chr7:22539703-22540154	9	3.52e-24	0	0	0	chr7	22539703	22540154	*	STEAP1B-003, STEAP1B-001, STEAP1B-005, STEAP1B-004	0.23
688	chr11:123300849-123302099	10	3.69e-24	0	0	0	chr11	123300849	123302099	*	AP000783.1-001	0.2
689	chr6:32222492-32223430	10	3.72e-24	0	0	0	chr6	32222492	32223430	*	XXbac-BPG154L12.4-001	0.29
690	chr11:6947085-6948265	15	3.94e-24	0	0	0	chr11	6947085	6948265	*	ZNF215-002, ZNF215-004, ZNF215-001, ZNF215-003	0.25
691	chr7:33944213-33945297	9	4.75e-24	0	0	0	chr7	33944213	33945297	*	BMPER-001, BMPER-201, BMPER-004, BMPER-003, BMPER-007, BMPER-002	0.15
692	chr10:90967052-90968091	13	4.78e-24	0	0	0	chr10	90967052	90968091	*	CH25H-001	0.17
693	chr17:16256389-16257165	11	4.92e-24	0	0	0	chr17	16256389	16257165	*	CENPV-001, CENPV-002, CENPV-005, CENPV-006	0.25
694	chr4:13529282-13530470	8	5.03e-24	0	0	0	chr4	13529282	13530470	*	NA	0.26
695	chr19:2250561-2252432	12	5.04e-24	0	0	0	chr19	2250561	2252432	*	AMH-001, AMH-003, MIR4321-201, AMH-002, AMH-004	0.48
696	chr19:646507-647423	6	5.27e-24	0	0	0	chr19	646507	647423	*	RNF126-009	0.81
697	chr10:15761192-15762312	12	6.39e-24	0	0	0	chr10	15761192	15762312	*	ITGA8-001	0.25
698	chr5:121647308-121648993	12	6.62e-24	0	0	0	chr5	121647308	121648993	*	SNCAIP-002, SNCAIP-001, SNCAIP-201, SNCAIP-202, SNCAIP-203, SNCAIP-204, SNCAIP-016, SNCAIP-007, SNCAIP-017, SNCAIP-006, SNCAIP-010, SNCAIP-015, SNCAIP-005, SNCAIP-003, SNCAIP-004, SNCAIP-019, SNCAIP-018, SNCAIP-207, CTD-2544H17.2-001	0.18
699	chr14:38676865-38678420	7	6.77e-24	0	0	0	chr14	38676865	38678420	*	SSTR1-002	0.22
700	chr18:904523-906020	17	7.4e-24	0	0	0	chr18	904523	906020	*	ADCYAP1-005, ADCYAP1-002, RP11-672L10.2-004, ADCYAP1-003, RP11-672L10.2-003, RP11-672L10.2-002, RP11-672L10.3-001, RP11-672L10.2-001	0.3
701	chr18:73167671-73168179	4	7.56e-24	0	0	0	chr18	73167671	73168179	*	NA	0.33
702	chr1:78354053-78355339	7	7.7e-24	0	0	0	chr1	78354053	78355339	*	NEXN-201, NEXN-202, NEXN-001, NEXN-002, NEXN-AS1-001, NEXN-003, NEXN-203, NEXN-AS1-002	0.33
703	chr17:72352688-72353953	9	8.1e-24	0	0	0	chr17	72352688	72353953	*	NA	0.35
704	chr8:1140323-1140682	4	9.09e-24	0	0	0	chr8	1140323	1140682	*	NA	0.56
705	chr7:24796355-24797786	12	1.09e-23	0	0	0	chr7	24796355	24797786	*	DFNA5-001, DFNA5-003, DFNA5-005, DFNA5-007, DFNA5-201	0.33
706	chr1:44870714-44873592	16	1.15e-23	0	0	0	chr1	44870714	44873592	*	RNF220-001, RNF220-002, RNF220-007	0.26
707	chr2:287354-290317	11	1.26e-23	0	0	0	chr2	287354	290317	*	FAM150B-003, FAM150B-005, FAM150B-002, FAM150B-001, FAM150B-004, AC079779.4-001, AC079779.4-002, FAM150B-006, FAM150B-007	0.25
708	chr15:90039409-90039913	10	1.31e-23	0	0	0	chr15	90039409	90039913	*	RHCG-001, RHCG-201, RHCG-007, RHCG-002, RHCG-003	0.22
709	chr12:95941571-95942907	7	1.34e-23	0	0	0	chr12	95941571	95942907	*	USP44-004, USP44-002, USP44-006, USP44-005, USP44-007	0.47
710	chr21:38935977-38936545	5	1.37e-23	0	0	0	chr21	38935977	38936545	*	NA	0.12
711	chr4:48484788-48486154	13	1.41e-23	0	0	0	chr4	48484788	48486154	*	SLC10A4-001	0.47
712	chr1:235291861-235293080	13	1.58e-23	0	0	0	chr1	235291861	235293080	*	TOMM20-001, SNORA14B-201	0.26
713	chr6:26188969-26189597	9	1.59e-23	0	0	0	chr6	26188969	26189597	*	HIST1H4D-001	0.14
714	chr1:151103642-151105049	7	1.62e-23	0	0	0	chr1	151103642	151105049	*	SEMA6C-005, RP11-68I18.10-001	0.49
715	chr3:13590221-13591084	11	1.75e-23	0	0	0	chr3	13590221	13591084	*	FBLN2-002, FBLN2-001	0.33
716	chr3:10182211-10183060	8	1.84e-23	0	0	0	chr3	10182211	10183060	*	VHL-001, VHL-002, snoU13.31-201, VHL-003	0.76
717	chr4:165878037-165878742	8	1.89e-23	0	0	0	chr4	165878037	165878742	*	FAM218A-001	0.2
718	chr2:237027592-237028230	2	1.95e-23	0	0	0	chr2	237027592	237028230	*	NA	0.68
719	chr7:8481994-8483569	10	1.99e-23	0	0	0	chr7	8481994	8483569	*	NA	0.48
720	chr10:31609200-31610754	14	2.02e-23	0	0	0	chr10	31609200	31610754	*	ZEB1-018, ZEB1-201, ZEB1-AS1-005, ZEB1-AS1-002, ZEB1-004, ZEB1-001, ZEB1-AS1-003, ZEB1-202, ZEB1-AS1-001, ZEB1-022, ZEB1-005, ZEB1-016, ZEB1-017, ZEB1-013, ZEB1-003, ZEB1-009, ZEB1-021, ZEB1-019, ZEB1-012, ZEB1-011, ZEB1-015, ZEB1-007, ZEB1-002, ZEB1-010, ZEB1-020, ZEB1-008, ZEB1-AS1-007, ZEB1-025, ZEB1-AS1-006, ZEB1-AS1-004, ZEB1-024, ZEB1-AS1-009, ZEB1-AS1-008	0.18
721	chr12:54133422-54133653	4	2.05e-23	0	0	0	chr12	54133422	54133653	*	NA	0.3
722	chr18:55862037-55862872	10	2.08e-23	0	0	0	chr18	55862037	55862872	*	NEDD4L-013, RP11-718I15.1-002, NEDD4L-019, RP11-718I15.1-001	0.48
723	chr4:96760945-96761559	8	2.19e-23	0	0	0	chr4	96760945	96761559	*	PDHA2-001	0.81
724	chr6:1389966-1391758	8	2.27e-23	0	0	0	chr6	1389966	1391758	*	FOXF2-001	0.29
725	chr6:28910953-28912166	13	2.28e-23	0	0	0	chr6	28910953	28912166	*	C6orf100-001	0.25
726	chr11:63775413-63775894	4	2.42e-23	0	0	0	chr11	63775413	63775894	*	NA	0.44
727	chr11:15094364-15095978	11	2.54e-23	0	0	0	chr11	15094364	15095978	*	CALCB-002, CALCB-003	0.24
728	chr8:144510343-144513057	14	2.72e-23	0	0	0	chr8	144510343	144513057	*	MAFA-001, MAFA-002	0.2
729	chr1:158150581-158151363	8	2.74e-23	0	0	0	chr1	158150581	158151363	*	CD1D-001	0.23
730	chr5:110427072-110427854	4	2.83e-23	0	0	0	chr5	110427072	110427854	*	WDR36-007, WDR36-001, CTC-551A13.2-001, WDR36-008, WDR36-003	0.37
731	chr2:24232161-24233341	14	2.88e-23	0	0	0	chr2	24232161	24233341	*	MFSD2B-201, MFSD2B-001	0.29
732	chr17:48545805-48546620	12	3.05e-23	0	0	0	chr17	48545805	48546620	*	CHAD-002, ACSF2-018, ACSF2-007, CHAD-001, ACSF2-017, ACSF2-006, ACSF2-019, ACSF2-020, ACSF2-016	0.2
733	chr5:1594021-1595048	12	3.14e-23	0	0	0	chr5	1594021	1595048	*	SDHAP3-002, SDHAP3-001, CTD-2012J19.3-001	0.22
734	chr5:82766884-82768907	13	3.19e-23	0	0	0	chr5	82766884	82768907	*	VCAN-001, VCAN-201, VCAN-202, VCAN-005, VCAN-008, VCAN-002, VCAN-003, VCAN-007	0.27
735	chr10:60272079-60273661	7	3.22e-23	0	0	0	chr10	60272079	60273661	*	BICC1-002	0.24
736	chr12:85673221-85674694	13	3.27e-23	0	0	0	chr12	85673221	85674694	*	ALX1-001	0.35
737	chr20:30193892-30194024	2	3.28e-23	0	0	0	chr20	30193892	30194024	*	ID1-002, ID1-001, MIR3193-201	0.38
738	chr4:48491941-48492848	10	3.28e-23	0	0	0	chr4	48491941	48492848	*	ZAR1-001	0.32
739	chr10:103985730-103986736	8	3.64e-23	0	0	0	chr10	103985730	103986736	*	ELOVL3-001	0.33
740	chr1:39339683-39340512	5	3.66e-23	0	0	0	chr1	39339683	39340512	*	GJA9-001, MYCBP-001, RP5-864K19.4-002, MYCBP-002, MYCBP-007, MYCBP-004, MYCBP-003	0.57
741	chr6:28979210-28979498	11	3.67e-23	0	0	0	chr6	28979210	28979498	*	NA	0.17
742	chr5:126408756-126409573	13	3.68e-23	0	0	0	chr5	126408756	126409573	*	C5orf63-201, C5orf63-002, C5orf63-006, C5orf63-003, C5orf63-202, C5orf63-004, C5orf63-001	0.4
743	chr3:11033866-11035357	12	3.96e-23	0	0	0	chr3	11033866	11035357	*	SLC6A1-001, SLC6A1-002, SLC6A1-003	0.26
744	chr8:101661245-101662628	11	4e-23	0	0	0	chr8	101661245	101662628	*	SNX31-001	0.37
745	chr10:23479993-23482255	15	4.07e-23	0	0	0	chr10	23479993	23482255	*	PTF1A-001	0.3
746	chr6:30418115-30419612	33	4.09e-23	0	0	0	chr6	30418115	30419612	*	NA	0.3
747	chr8:9762716-9764602	10	4.24e-23	0	0	0	chr8	9762716	9764602	*	LINC00599-201, LINC00599-002, LINC00599-001, LINC00599-004, LINC00599-005	0.26
748	chr19:3785573-3786957	9	4.38e-23	0	0	0	chr19	3785573	3786957	*	MATK-003, MATK-002, MATK-004, MATK-008, MATK-009, MATK-006, MATK-010, MATK-007	0.25
749	chr6:30040291-30040705	2	4.45e-23	0	0	0	chr6	30040291	30040705	*	NA	0.71
750	chr10:119303831-119305335	14	4.57e-23	0	0	0	chr10	119303831	119305335	*	EMX2OS-001, EMX2-004, EMX2-003, EMX2OS-006, EMX2-001	0.36
751	chr6:30922803-30924004	17	4.58e-23	0	0	0	chr6	30922803	30924004	*	HCG21-001	0.32
752	chr10:54073445-54074967	13	4.68e-23	0	0	0	chr10	54073445	54074967	*	DKK1-003, PRKG1-AS1-003, DKK1-004, DKK1-001, DKK1-002	0.25
753	chr20:6748710-6749897	6	4.68e-23	0	0	0	chr20	6748710	6749897	*	BMP2-001	0.29
754	chr13:103046499-103047760	9	4.8e-23	0	0	0	chr13	103046499	103047760	*	FGF14-AS2-001, FGF14-IT1-003	0.25
755	chr15:48936953-48938775	10	4.84e-23	0	0	0	chr15	48936953	48938775	*	FBN1-001, FBN1-003, RP11-227D13.1-001, FBN1-006, FBN1-002	0.28
756	chr8:72987311-72988608	13	5.14e-23	0	0	0	chr8	72987311	72988608	*	TRPA1-001	0.28
757	chr19:56904442-56905383	13	5.29e-23	0	0	0	chr19	56904442	56905383	*	ZNF582-003, ZNF582-AS1-003, ZNF582-001, ZNF582-004, ZNF582-AS1-002, ZNF582-005, ZNF582-AS1-001, ZNF582-007, ZNF582-AS1-005, ZNF582-AS1-004, ZNF582-002	0.16
758	chr4:154709441-154711304	27	5.31e-23	0	0	0	chr4	154709441	154711304	*	SFRP2-001	0.41
759	chr6:27279917-27280722	12	5.53e-23	0	0	0	chr6	27279917	27280722	*	POM121L2-201, POM121L2-002, POM121L2-001	0.21
760	chr10:6621965-6622777	10	6.04e-23	0	0	0	chr10	6621965	6622777	*	PRKCQ-001, PRKCQ-201, PRKCQ-AS1-004, PRKCQ-AS1-001, PRKCQ-202	0.2
761	chr2:50574196-50575326	12	6.47e-23	0	0	0	chr2	50574196	50575326	*	NRXN1-012	0.44
762	chr1:98510865-98512194	10	6.62e-23	0	0	0	chr1	98510865	98512194	*	MIR137HG-201, MIR137HG-004, MIR137HG-202, MIR137HG-203, MIR137HG-002, MIR137HG-003	0.27
763	chr7:1209495-1209742	3	6.84e-23	0	0	0	chr7	1209495	1209742	*	NA	0.31
764	chr13:102568345-102569894	8	6.98e-23	0	0	0	chr13	102568345	102569894	*	FGF14-001	0.28
765	chr18:5543271-5544661	12	7.14e-23	0	0	0	chr18	5543271	5544661	*	EPB41L3-001, EPB41L3-004, EPB41L3-015	0.18
766	chr2:191044915-191045885	11	7.97e-23	0	0	0	chr2	191044915	191045885	*	C2orf88-004, C2orf88-008, C2orf88-005	0.28
767	chr11:14994755-14996355	16	8.01e-23	0	0	0	chr11	14994755	14996355	*	CALCA-001, CALCA-201, CALCA-202, CALCA-003, CALCA-002	0.24
768	chr19:57078173-57079381	11	8.16e-23	0	0	0	chr19	57078173	57079381	*	ZNF470-001, ZNF470-201, AC007228.11-001, ZNF470-003, ZNF470-002	0.23
769	chr11:31832246-31833477	14	9.09e-23	0	0	0	chr11	31832246	31833477	*	PAX6-002, PAX6-011, PAX6-004, PAX6-005, PAX6-001, PAX6-003, PAX6-013, PAX6-021, PAX6-020, PAX6-022, RCN1-013, PAX6-019	0.21
770	chr2:219867403-219868065	5	9.49e-23	0	0	0	chr2	219867403	219868065	*	MIR375-201, AC097468.4-001	0.12
771	chr2:171572499-171573891	9	9.5e-23	0	0	0	chr2	171572499	171573891	*	SP5-001, LINC01124-001, SP5-002	0.34
772	chr7:3134557-3134670	3	9.88e-23	0	0	0	chr7	3134557	3134670	*	NA	0.67
773	chr10:135042885-135044114	7	1.03e-22	0	0	0	chr10	135042885	135044114	*	UTF1-001	0.41
774	chr15:88798877-88800624	9	1.12e-22	0	0	0	chr15	88798877	88800624	*	NTRK3-201, NTRK3-202, NTRK3-203, NTRK3-204, NTRK3-001, NTRK3-002, NTRK3-004, NTRK3-015, NTRK3-013	0.12
775	chr10:85953953-85955302	10	1.2e-22	0	0	0	chr10	85953953	85955302	*	CDHR1-002, CDHR1-001	0.27
776	chr6:10382738-10383526	7	1.23e-22	0	0	0	chr6	10382738	10383526	*	NA	0.37
777	chr12:30948636-30949617	8	1.24e-22	0	0	0	chr12	30948636	30949617	*	LINC00941-201, LINC00941-001, LINC00941-002	0.34
778	chr2:207307150-207309003	10	1.33e-22	0	0	0	chr2	207307150	207309003	*	ADAM23-001, ADAM23-002, ADAM23-201	0.23
779	chr18:3498854-3499813	5	1.37e-22	0	0	0	chr18	3498854	3499813	*	NA	0.56
780	chr20:21377671-21378560	11	1.51e-22	0	0	0	chr20	21377671	21378560	*	NKX2-4-001, RP11-227D2.3-001, RP11-227D2.3-002	0.39
781	chr8:33371898-33372401	4	1.58e-22	0	0	0	chr8	33371898	33372401	*	TTI2-002, TTI2-001, SNORD13-201, TTI2-004, TTI2-003	0.22
782	chr14:105830248-105830859	7	1.61e-22	0	0	0	chr14	105830248	105830859	*	NA	0.47
783	chr9:37026418-37027815	7	1.65e-22	0	0	0	chr9	37026418	37027815	*	NA	0.28
784	chr12:53183508-53184086	4	1.75e-22	0	0	0	chr12	53183508	53184086	*	NA	0.53
785	chr11:17372745-17374127	10	1.75e-22	0	0	0	chr11	17372745	17374127	*	NCR3LG1-001, NCR3LG1-002	0.2
786	chr11:43963820-43965360	12	1.77e-22	0	0	0	chr11	43963820	43965360	*	C11orf96-001	0.12
787	chr19:1467921-1468466	6	1.78e-22	0	0	0	chr19	1467921	1468466	*	NA	0.27
788	chr10:106398992-106401517	14	1.78e-22	0	0	0	chr10	106398992	106401517	*	SORCS3-001	0.2
789	chr5:87956389-87957260	6	1.79e-22	0	0	0	chr5	87956389	87957260	*	LINC00461-011	0.2
790	chr20:37274692-37275466	4	1.94e-22	0	0	0	chr20	37274692	37275466	*	ARHGAP40-004	0.55
791	chr1:12678641-12679951	6	1.97e-22	0	0	0	chr1	12678641	12679951	*	DHRS3-001, DHRS3-002, DHRS3-003, RP11-474O21.5-001	0.2
792	chr7:563858-564257	5	2e-22	0	0	0	chr7	563858	564257	*	NA	0.64
793	chr4:185937405-185942800	39	2.13e-22	0	0	0	chr4	185937405	185942800	*	HELT-004, HELT-001, HELT-003, HELT-002	0.19
794	chr3:139396487-139398044	9	2.26e-22	0	0	0	chr3	139396487	139398044	*	NMNAT3-004, NMNAT3-001, NMNAT3-201, NMNAT3-202, NMNAT3-003, NMNAT3-011, NMNAT3-002, NMNAT3-008, NMNAT3-007, NMNAT3-009, NMNAT3-010, NMNAT3-005, NMNAT3-006, NMNAT3-014	0.38
795	chr5:63986130-63987010	6	2.29e-22	0	0	0	chr5	63986130	63987010	*	FAM159B-001, FAM159B-005, FAM159B-002, FAM159B-003, FAM159B-004	0.21
796	chr7:71800987-71802184	4	2.3e-22	0	0	0	chr7	71800987	71802184	*	CALN1-004, CALN1-008	0.36
797	chr2:175199259-175201430	16	2.3e-22	0	0	0	chr2	175199259	175201430	*	SP9-001, AC018470.1-201	0.33
798	chr7:35293080-35294430	12	2.4e-22	0	0	0	chr7	35293080	35294430	*	TBX20-001, TBX20-002	0.39
799	chr9:37036052-37037760	7	2.42e-22	0	0	0	chr9	37036052	37037760	*	PAX5-001	0.18
800	chr7:127672152-127673038	7	2.45e-22	0	0	0	chr7	127672152	127673038	*	LRRC4-001, LRRC4-002, LRRC4-003, LRRC4-004	0.39
801	chr5:43007632-43008875	5	2.66e-22	0	0	0	chr5	43007632	43008875	*	CTD-2201E18.5-001	0.48
802	chr19:10691765-10692029	6	2.81e-22	0	0	0	chr19	10691765	10692029	*	NA	0.31
803	chr14:96342250-96343419	6	2.95e-22	0	0	0	chr14	96342250	96343419	*	LINC00617-002, LINC00617-001, LINC00617-003	0.23
804	chr1:236849389-236850361	9	3.18e-22	0	0	0	chr1	236849389	236850361	*	ACTN2-001, ACTN2-004, ACTN2-201	0.5
805	chr16:3233068-3233912	5	3.4e-22	0	0	0	chr16	3233068	3233912	*	AJ003147.8-001	0.29
806	chr6:29691245-29692582	38	3.49e-22	0	0	0	chr6	29691245	29692582	*	HLA-F-003, HLA-F-203, HLA-F-001, HLA-F-004, HCG4P11-001, HLA-F-006, HLA-F-002, HLA-F-204, HLA-F-005, HLA-F-007, HLA-F-014, HLA-F-013, HLA-F-009, HLA-F-012, HLA-F-011, HLA-F-010, HLA-F-008, HLA-F-015	0.32
807	chr3:32858280-32860178	12	3.49e-22	0	0	0	chr3	32858280	32860178	*	TRIM71-001	0.37
808	chr14:31343146-31344535	10	3.55e-22	0	0	0	chr14	31343146	31344535	*	COCH-006, COCH-005, COCH-007, COCH-003, COCH-010, COCH-009, COCH-011, COCH-012	0.38
809	chr12:49371628-49372474	11	3.58e-22	0	0	0	chr12	49371628	49372474	*	WNT1-001	0.17
810	chr5:153857285-153859646	14	3.8e-22	0	0	0	chr5	153857285	153859646	*	HAND1-001	0.25
811	chr2:105459775-105461870	10	3.84e-22	0	0	0	chr2	105459775	105461870	*	NA	0.29
812	chr19:54926277-54927291	7	3.96e-22	0	0	0	chr19	54926277	54927291	*	TTYH1-001, TTYH1-002, TTYH1-003, TTYH1-201, TTYH1-016, TTYH1-008, TTYH1-007, TTYH1-017, TTYH1-005	0.37
813	chr22:19510877-19512320	8	4.13e-22	0	0	0	chr22	19510877	19512320	*	CLDN5-003, CLDN5-002	0.25
814	chr5:140699914-140700676	13	4.21e-22	0	0	0	chr5	140699914	140700676	*	TAF7-001, AC005618.1-201	0.13
815	chr5:49736664-49737492	9	4.47e-22	0	0	0	chr5	49736664	49737492	*	EMB-001, EMB-006, EMB-005	0.17
816	chr20:20348331-20350813	11	4.6e-22	0	0	0	chr20	20348331	20350813	*	INSM1-001	0.15
817	chr15:58357204-58358384	10	4.65e-22	0	0	0	chr15	58357204	58358384	*	ALDH1A2-001, ALDH1A2-002, ALDH1A2-015, ALDH1A2-201, ALDH1A2-019, CTD-2330J20.2-001	0.34
818	chr17:45401312-45401833	4	4.69e-22	0	0	0	chr17	45401312	45401833	*	EFCAB13-001, EFCAB13-002, EFCAB13-003, EFCAB13-006, EFCAB13-009, EFCAB13-004, EFCAB13-008, EFCAB13-007, RP11-290H9.4-001	0.2
819	chr2:198650603-198651576	10	4.74e-22	0	0	0	chr2	198650603	198651576	*	BOLL-201, BOLL-003, BOLL-001, BOLL-002, BOLL-006, BOLL-005, BOLL-007	0.43
820	chr22:48970993-48972927	7	4.76e-22	0	0	0	chr22	48970993	48972927	*	FAM19A5-001, FAM19A5-006	0.29
821	chr2:71114785-71116411	10	5.04e-22	0	0	0	chr2	71114785	71116411	*	LINC01143-001	0.34
822	chr1:101701819-101702782	9	5.26e-22	0	0	0	chr1	101701819	101702782	*	S1PR1-001, RP4-575N6.4-001, S1PR1-002, S1PR1-003	0.15
823	chr12:45443996-45445385	10	5.77e-22	0	0	0	chr12	45443996	45445385	*	DBX2-001, RP11-478B9.1-001	0.23
824	chr14:38071285-38071968	5	5.92e-22	0	0	0	chr14	38071285	38071968	*	NA	0.33
825	chr9:74763873-74764766	6	6.07e-22	0	0	0	chr9	74763873	74764766	*	GDA-201, GDA-001, GDA-002, GDA-202, GDA-005	0.38
826	chr11:9025298-9026308	6	6.23e-22	0	0	0	chr11	9025298	9026308	*	NRIP3-001, NRIP3-003, NRIP3-002, RP11-467K18.2-001	0.3
827	chr12:101603174-101604258	12	6.43e-22	0	0	0	chr12	101603174	101604258	*	SLC5A8-001	0.31
828	chr14:96562667-96563269	2	6.58e-22	0	0	0	chr14	96562667	96563269	*	NA	0.3
829	chr19:19729048-19730175	9	6.96e-22	0	0	0	chr19	19729048	19730175	*	PBX4-001, PBX4-003, PBX4-002	0.39
830	chr19:15090017-15090872	5	7.05e-22	0	0	0	chr19	15090017	15090872	*	SLC1A6-004, SLC1A6-009, SLC1A6-011, SLC1A6-003, SLC1A6-010	0.15
831	chr18:11148510-11149841	11	7.19e-22	0	0	0	chr18	11148510	11149841	*	PIEZO2-007, PIEZO2-003, PIEZO2-006, PIEZO2-015	0.26
832	chr4:119759897-119760467	3	7.2e-22	0	0	0	chr4	119759897	119760467	*	SEC24D-202, SEC24D-010, SEC24D-005, SEC24D-004, SEC24D-003	0.65
833	chr4:107955762-107958152	10	7.47e-22	0	0	0	chr4	107955762	107958152	*	DKK2-001, DKK2-002	0.3
834	chr1:85527490-85528044	7	7.62e-22	0	0	0	chr1	85527490	85528044	*	WDR63-002, WDR63-001, WDR63-003, WDR63-006	0.29
835	chr1:146550467-146552390	7	7.67e-22	0	0	0	chr1	146550467	146552390	*	RNVU1-8-201	0.48
836	chr1:111506021-111507160	19	8.13e-22	0	0	0	chr1	111506021	111507160	*	LRIF1-001, LRIF1-003, RP11-96K19.5-001	0.14
837	chr2:220416419-220417868	6	8.34e-22	0	0	0	chr2	220416419	220417868	*	OBSL1-011, OBSL1-012, OBSL1-015	0.36
838	chr10:22623910-22625874	13	8.39e-22	0	0	0	chr10	22623910	22625874	*	RP11-573G6.8-001	0.37
839	chr1:156390102-156391310	11	8.4e-22	0	0	0	chr1	156390102	156391310	*	C1orf61-017, MIR9-1-201, C1orf61-014, C1orf61-011, C1orf61-016, C1orf61-012, C1orf61-015, C1orf61-018, C1orf61-019, C1orf61-013	0.31
840	chr4:44449571-44451077	12	8.76e-22	0	0	0	chr4	44449571	44451077	*	KCTD8-001, KCTD8-002, AC131951.1-201	0.17
841	chr15:68112888-68114085	7	9.56e-22	0	0	0	chr15	68112888	68114085	*	SKOR1-001, SKOR1-002	0.31
842	chr1:218520090-218520959	7	9.56e-22	0	0	0	chr1	218520090	218520959	*	TGFB2-002, TGFB2-001, RP11-224O19.2-001, TGFB2-003	0.21
843	chr10:71332139-71333556	12	9.58e-22	0	0	0	chr10	71332139	71333556	*	NEUROG3-001	0.18
844	chr3:158390074-158390821	10	1.07e-21	0	0	0	chr3	158390074	158390821	*	LXN-001	0.26
845	chr10:131767526-131770762	14	1.11e-21	0	0	0	chr10	131767526	131770762	*	NA	0.32
846	chr6:168501903-168502888	4	1.15e-21	0	0	0	chr6	168501903	168502888	*	NA	0.41
847	chr22:30116037-30117159	9	1.17e-21	0	0	0	chr22	30116037	30117159	*	CABP7-001, RP1-76B20.11-001, RP1-76B20.12-001, RP1-76B20.11-002	0.25
848	chr14:90526639-90529014	18	1.19e-21	0	0	0	chr14	90526639	90529014	*	KCNK13-001	0.17
849	chr8:67940640-67941178	10	1.23e-21	0	0	0	chr8	67940640	67941178	*	PPP1R42-001, PPP1R42-003, PPP1R42-012, PPP1R42-002	0.12
850	chr6:28510281-28510928	15	1.35e-21	0	0	0	chr6	28510281	28510928	*	NA	0.29
851	chr14:24779793-24780926	13	1.36e-21	0	0	0	chr14	24779793	24780926	*	CIDEB-001, CIDEB-002, LTB4R-001, LTB4R-002, LTB4R2-001, LTB4R2-003, LTB4R2-002, LTB4R2-201, LTB4R-004, CIDEB-005, CIDEB-006	0.33
852	chr2:55509105-55509779	8	1.44e-21	0	0	0	chr2	55509105	55509779	*	PRORSD1P-001, PRORSD1P-002, PRORSD1P-004	0.18
853	chr1:224803763-224805287	10	1.5e-21	0	0	0	chr1	224803763	224805287	*	CNIH3-001, RP11-100E13.1-001	0.15
854	chr4:128543924-128544667	6	1.51e-21	0	0	0	chr4	128543924	128544667	*	INTU-005	0.2
855	chr3:138152837-138154278	14	1.55e-21	0	0	0	chr3	138152837	138154278	*	ESYT3-003, ESYT3-001, ESYT3-002, ESYT3-006	0.28
856	chr17:8868541-8869285	10	1.57e-21	0	0	0	chr17	8868541	8869285	*	PIK3R5-002, PIK3R5-201, PIK3R5-007, PIK3R5-003, CTB-41I6.2-001, PIK3R5-006, PIK3R5-016, CTB-41I6.1-001	0.3
857	chr7:155164294-155167511	19	1.6e-21	0	0	0	chr7	155164294	155167511	*	NA	0.4
858	chr1:116370764-116371871	9	1.65e-21	0	0	0	chr1	116370764	116371871	*	NA	0.44
859	chr7:37955598-37956963	13	1.65e-21	0	0	0	chr7	37955598	37956963	*	SFRP4-001	0.21
860	chr17:42029727-42030842	5	1.65e-21	0	0	0	chr17	42029727	42030842	*	PYY-002	0.34
861	chr1:150122500-150123734	7	1.69e-21	0	0	0	chr1	150122500	150123734	*	PLEKHO1-201, PLEKHO1-001, PLEKHO1-002, PLEKHO1-008, PLEKHO1-003, PLEKHO1-004	0.2
862	chr11:69517299-69519088	8	1.7e-21	0	0	0	chr11	69517299	69519088	*	FGF19-001	0.31
863	chr11:111410935-111411756	10	1.84e-21	0	0	0	chr11	111410935	111411756	*	LAYN-001, LAYN-002, LAYN-201, LAYN-003, LAYN-004, LAYN-011, LAYN-010, LAYN-008, LAYN-005, LAYN-009	0.37
864	chr20:45141911-45142336	7	1.86e-21	0	0	0	chr20	45141911	45142336	*	ZNF334-001, ZNF334-002	0.32
865	chr1:232941055-232941775	7	1.88e-21	0	0	0	chr1	232941055	232941775	*	MAP10-001	0.31
866	chr1:109203268-109204821	9	1.91e-21	0	0	0	chr1	109203268	109204821	*	HENMT1-003, HENMT1-001, HENMT1-201, HENMT1-002, HENMT1-004	0.41
867	chr17:68164784-68166241	10	1.91e-21	0	0	0	chr17	68164784	68166241	*	KCNJ2-002, KCNJ2-001, KCNJ2-AS1-001	0.27
868	chr15:79382548-79383980	19	1.93e-21	0	0	0	chr15	79382548	79383980	*	RASGRF1-001, RASGRF1-002	0.13
869	chr4:5020292-5021778	11	1.95e-21	0	0	0	chr4	5020292	5021778	*	CYTL1-001, CYTL1-003, CYTL1-004	0.6
870	chr12:128751460-128753138	8	2.01e-21	0	0	0	chr12	128751460	128753138	*	TMEM132C-201	0.38
871	chr19:11784246-11785337	13	2.06e-21	0	0	0	chr19	11784246	11785337	*	NA	0.47
872	chr19:44324467-44325008	11	2.12e-21	0	0	0	chr19	44324467	44325008	*	LYPD5-005, LYPD5-008	0.43
873	chr3:182896670-182897718	6	2.16e-21	0	0	0	chr3	182896670	182897718	*	MCF2L2-014, MCF2L2-013	0.25
874	chr8:1792160-1792775	6	2.38e-21	0	0	0	chr8	1792160	1792775	*	NA	0.79
875	chr5:33936171-33937182	14	2.5e-21	0	0	0	chr5	33936171	33937182	*	RXFP3-001	0.19
876	chr8:49468296-49469560	9	2.59e-21	0	0	0	chr8	49468296	49469560	*	RP11-567J20.2-001	0.4
877	chr19:18722368-18723119	6	2.61e-21	0	0	0	chr19	18722368	18723119	*	TMEM59L-201, TMEM59L-002, TMEM59L-003	0.19
878	chr1:28240714-28241681	16	2.64e-21	0	0	0	chr1	28240714	28241681	*	RPA2-004, RPA2-002, RPA2-001, RPA2-003	0.17
879	chr17:7825949-7826623	7	2.8e-21	0	0	0	chr17	7825949	7826623	*	KCNAB3-006	0.3
880	chr7:5632262-5633595	13	2.84e-21	0	0	0	chr7	5632262	5633595	*	FSCN1-201, FSCN1-001, FSCN1-005, FSCN1-003, FSCN1-004	0.21
881	chr2:95691051-95692727	11	3.1e-21	0	0	0	chr2	95691051	95692727	*	MAL-001, MAL-004, MAL-002, MAL-003, AC103563.8-001, MAL-005	0.27
882	chr1:156215038-156215951	6	3.2e-21	0	0	0	chr1	156215038	156215951	*	PAQR6-001, PAQR6-006, PAQR6-003, PAQR6-201, PAQR6-002, PAQR6-007, PAQR6-010, PAQR6-009, PAQR6-008, PAQR6-005, PAQR6-011, PAQR6-202	0.36
883	chr5:42950785-42952113	7	3.24e-21	0	0	0	chr5	42950785	42952113	*	NA	0.34
884	chr10:133109867-133110646	4	3.27e-21	0	0	0	chr10	133109867	133110646	*	TCERG1L-002	0.4
885	chr17:46618919-46622037	14	3.56e-21	0	0	0	chr17	46618919	46622037	*	HOXB2-001, HOXB-AS1-001, HOXB2-003, HOXB-AS1-002, HOXB-AS1-003, HOXB2-002, HOXB2-004	0.25
886	chr1:42128043-42128487	4	3.57e-21	0	0	0	chr1	42128043	42128487	*	NA	0.23
887	chr17:71948430-71949210	5	4.05e-21	0	0	0	chr17	71948430	71949210	*	NA	0.44
888	chr12:113229319-113230065	13	4.06e-21	0	0	0	chr12	113229319	113230065	*	RPH3A-002, RPH3A-004, RPH3A-202, RPH3A-027, RPH3A-016, RPH3A-003, RPH3A-017, RPH3A-007, RPH3A-001, RPH3A-020, RPH3A-018, RPH3A-009, RPH3A-019	0.33
889	chr19:50030461-50031560	6	4.24e-21	0	0	0	chr19	50030461	50031560	*	RCN3-001, RCN3-002, RCN3-003, RCN3-005	0.65
890	chr1:65731107-65731886	6	4.44e-21	0	0	0	chr1	65731107	65731886	*	DNAJC6-201, DNAJC6-001, DNAJC6-005	0.47
891	chr18:32847251-32848016	5	4.98e-21	0	0	0	chr18	32847251	32848016	*	ZSCAN30-008	0.36
892	chr2:115918745-115920612	8	5.54e-21	0	0	0	chr2	115918745	115920612	*	DPP10-005, DPP10-007, DPP10-004, DPP10-AS1-001, DPP10-AS1-002, DPP10-006	0.3
893	chr15:53095823-53098475	17	5.59e-21	0	0	0	chr15	53095823	53098475	*	RP11-209K10.2-001	0.23
894	chr2:70313163-70313833	6	5.59e-21	0	0	0	chr2	70313163	70313833	*	PCBP1-001, PCBP1-AS1-024, PCBP1-AS1-017, PCBP1-AS1-028, PCBP1-AS1-005, PCBP1-AS1-006, PCBP1-AS1-034, PCBP1-AS1-038, PCBP1-AS1-025, PCBP1-AS1-018, PCBP1-AS1-003, PCBP1-AS1-023, PCBP1-AS1-021, PCBP1-AS1-022, PCBP1-AS1-015, PCBP1-AS1-032, PCBP1-AS1-011, PCBP1-AS1-030, PCBP1-AS1-007, PCBP1-AS1-039, PCBP1-AS1-019, PCBP1-AS1-012, PCBP1-AS1-027, PCBP1-AS1-008, PCBP1-AS1-001, PCBP1-AS1-040, PCBP1-AS1-036…	0.19
895	chr8:116660311-116661063	5	5.75e-21	0	0	0	chr8	116660311	116661063	*	NA	0.19
896	chr1:46951291-46952054	7	6.13e-21	0	0	0	chr1	46951291	46952054	*	NA	0.44
897	chr2:232791732-232792397	7	6.57e-21	0	0	0	chr2	232791732	232792397	*	NPPC-001, NPPC-002	0.4
898	chr2:162929832-162931175	10	6.78e-21	0	0	0	chr2	162929832	162931175	*	DPP4-001, DPP4-007, AC008063.2-001, DPP4-002, DPP4-005, DPP4-006, DPP4-003	0.32
899	chr10:118922194-118923234	6	7.08e-21	0	0	0	chr10	118922194	118923234	*	NA	0.37
900	chr19:47933421-47933813	3	7.48e-21	0	0	0	chr19	47933421	47933813	*	NA	0.25
901	chrX:16887750-16889247	11	7.82e-21	0	0	0	chrX	16887750	16889247	*	RBBP7-008, RBBP7-006, RBBP7-010, RBBP7-013, RBBP7-012	0.24
902	chr8:125984927-125985883	8	7.87e-21	0	0	0	chr8	125984927	125985883	*	ZNF572-001	0.26
903	chr2:220282563-220283739	9	8.29e-21	0	0	0	chr2	220282563	220283739	*	DES-001, DES-006, DES-007	0.48
904	chr11:107798913-107800031	14	8.3e-21	0	0	0	chr11	107798913	107800031	*	RAB39A-001, SLC35F2-202, SLC35F2-001	0.17
905	chr4:9782891-9783965	13	8.3e-21	0	0	0	chr4	9782891	9783965	*	DRD5-001	0.41
906	chr9:134151854-134152531	3	8.32e-21	0	0	0	chr9	134151854	134152531	*	FAM78A-001	0.23
907	chr17:59534637-59535723	7	8.8e-21	0	0	0	chr17	59534637	59535723	*	TBX4-002	0.45
908	chr1:34628784-34632118	21	8.93e-21	0	0	0	chr1	34628784	34632118	*	CSMD2-001, C1orf94-001, CSMD2-201	0.16
909	chr19:13124215-13125281	8	8.94e-21	0	0	0	chr19	13124215	13125281	*	NFIX-009, CTC-239J10.1-001, NFIX-008	0.53
910	chr12:106979229-106980546	8	9.04e-21	0	0	0	chr12	106979229	106980546	*	RFX4-004, RFX4-009	0.25
911	chr1:220701761-220702826	6	9.62e-21	0	0	0	chr1	220701761	220702826	*	MARK1-002, MARK1-001, MARK1-201, MARK1-004	0.15
912	chr1:47904171-47904465	2	9.69e-21	0	0	0	chr1	47904171	47904465	*	NA	0.16
913	chr1:78956268-78957682	10	1.01e-20	0	0	0	chr1	78956268	78957682	*	PTGFR-003, PTGFR-001, PTGFR-004	0.23
914	chr1:201123225-201124117	6	1.07e-20	0	0	0	chr1	201123225	201124117	*	TMEM9-002, TMEM9-001, TMEM9-007, TMEM9-010, TMEM9-008, TMEM9-012, TMEM9-003, TMEM9-005, TMEM9-011	0.24
915	chr3:179168156-179169536	6	1.09e-20	0	0	0	chr3	179168156	179169536	*	GNB4-001, GNB4-003, RP11-145M9.2-001, GNB4-005	0.22
916	chr2:3675155-3675253	2	1.09e-20	0	0	0	chr2	3675155	3675253	*	NA	0.51
917	chr20:62947519-62948235	4	1.17e-20	0	0	0	chr20	62947519	62948235	*	NA	0.24
918	chr8:1905131-1905343	3	1.2e-20	0	0	0	chr8	1905131	1905343	*	NA	0.73
919	chr4:57521657-57522881	10	1.22e-20	0	0	0	chr4	57521657	57522881	*	HOPX-006, HOPX-017, HOPX-001, HOPX-011, HOPX-010, HOPX-016, HOPX-015	0.43
920	chr12:65218069-65220294	12	1.25e-20	0	0	0	chr12	65218069	65220294	*	TBC1D30-008, TBC1D30-004, TBC1D30-007	0.23
921	chr9:140055728-140057464	5	1.28e-20	0	0	0	chr9	140055728	140057464	*	GRIN1-001	0.33
922	chr10:95326801-95327654	6	1.32e-20	0	0	0	chr10	95326801	95327654	*	FFAR4-001, FFAR4-002, FFAR4-003	0.27
923	chr1:248099757-248101009	13	1.48e-20	0	0	0	chr1	248099757	248101009	*	OR2L13-201, OR2X1P-001, RP11-438H8.8-001	0.53
924	chr6:157876915-157877218	5	1.48e-20	0	0	0	chr6	157876915	157877218	*	NA	0.77
925	chr1:2274735-2274955	2	1.5e-20	0	0	0	chr1	2274735	2274955	*	NA	0.64
926	chr12:62584454-62586003	7	1.57e-20	0	0	0	chr12	62584454	62586003	*	FAM19A2-001, FAM19A2-006	0.31
927	chr2:127413363-127414455	10	1.59e-20	0	0	0	chr2	127413363	127414455	*	GYPC-001, GYPC-201, GYPC-002, GYPC-005, GYPC-003, GYPC-004	0.4
928	chr7:75889229-75889570	3	1.67e-20	0	0	0	chr7	75889229	75889570	*	NA	0.27
929	chr11:4628823-4629912	10	1.72e-20	0	0	0	chr11	4628823	4629912	*	TRIM68-001, TRIM68-006, TRIM68-003, TRIM68-007, TRIM68-004, TRIM68-008	0.28
930	chr10:102905681-102906949	8	1.74e-20	0	0	0	chr10	102905681	102906949	*	NA	0.24
931	chr6:27858279-27858637	4	1.8e-20	0	0	0	chr6	27858279	27858637	*	HIST1H3J-001	0.22
932	chr10:1779033-1780263	13	1.81e-20	0	0	0	chr10	1779033	1780263	*	ADARB2-001	0.16
933	chr1:70032840-70034139	9	1.81e-20	0	0	0	chr1	70032840	70034139	*	LRRC7-002, LRRC7-003	0.12
934	chr6:19837015-19838211	8	1.81e-20	0	0	0	chr6	19837015	19838211	*	ID4-001, RP1-167F1.2-001	0.3
935	chr22:24890330-24891666	17	1.83e-20	0	0	0	chr22	24890330	24891666	*	UPB1-001, ADORA2A-AS1-001, UPB1-003, ADORA2A-AS1-002, UPB1-002, ADORA2A-AS1-003, ADORA2A-AS1-201	0.54
936	chr12:76953136-76953847	11	1.96e-20	0	0	0	chr12	76953136	76953847	*	OSBPL8-001, OSBPL8-002, OSBPL8-004, OSBPL8-003, OSBPL8-011, OSBPL8-009, OSBPL8-013, OSBPL8-008, OSBPL8-010, OSBPL8-012, OSBPL8-007	0.1
937	chr3:62860224-62861925	13	1.98e-20	0	0	0	chr3	62860224	62861925	*	CADPS-001, CADPS-006, CADPS-013, CADPS-002	0.39
938	chr2:8118122-8118404	3	2.08e-20	0	0	0	chr2	8118122	8118404	*	LINC00298-001	0.59
939	chr20:61808313-61810795	16	2.15e-20	0	0	0	chr20	61808313	61810795	*	MIR124-3-201, RP5-963E22.4-001	0.26
940	chr19:16186840-16188274	9	2.3e-20	0	0	0	chr19	16186840	16188274	*	TPM4-002, TPM4-009, TPM4-011, TPM4-012, TPM4-010	0.12
941	chr11:4565475-4566169	3	2.34e-20	0	0	0	chr11	4565475	4566169	*	OR52M1-001	0.67
942	chr1:31654355-31655009	5	2.39e-20	0	0	0	chr1	31654355	31655009	*	NKAIN1-005	0.34
943	chr6:43276478-43276781	8	2.42e-20	0	0	0	chr6	43276478	43276781	*	CRIP3-004, CRIP3-001, RP11-480N24.3-001, CRIP3-003, CRIP3-006, CRIP3-007	0.22
944	chr1:152595629-152596413	7	2.5e-20	0	0	0	chr1	152595629	152596413	*	LCE3A-001	0.46
945	chr5:136833893-136835107	10	2.53e-20	0	0	0	chr5	136833893	136835107	*	SPOCK1-201, SPOCK1-001, SPOCK1-003, SPOCK1-004	0.28
946	chr17:50235279-50237844	18	2.65e-20	0	0	0	chr17	50235279	50237844	*	CA10-003, CA10-201, CA10-001, CA10-006, CA10-002, CA10-011, CA10-008, CA10-004	0.33
947	chr11:94501303-94502879	17	2.69e-20	0	0	0	chr11	94501303	94502879	*	AMOTL1-002, AMOTL1-201, AMOTL1-001	0.21
948	chr1:169396635-169397317	10	2.76e-20	0	0	0	chr1	169396635	169397317	*	CCDC181-001, CCDC181-002, CCDC181-003, CCDC181-004	0.66
949	chr11:59333490-59333844	3	2.79e-20	0	0	0	chr11	59333490	59333844	*	AP000442.4-001	0.27
950	chr7:1923537-1923695	3	2.87e-20	0	0	0	chr7	1923537	1923695	*	NA	0.8
951	chr13:49794053-49794681	5	3.05e-20	0	0	0	chr13	49794053	49794681	*	MLNR-001, MLNR-201	0.33
952	chr9:126135300-126135998	5	3.22e-20	0	0	0	chr9	126135300	126135998	*	NA	0.43
953	chr8:132052702-132054713	13	3.34e-20	0	0	0	chr8	132052702	132054713	*	ADCY8-001, ADCY8-002	0.21
954	chr13:99094983-99095684	4	3.5e-20	0	0	0	chr13	99094983	99095684	*	FARP1-019	0.71
955	chr2:30453758-30455099	10	3.53e-20	0	0	0	chr2	30453758	30455099	*	LBH-001, LBH-007, LBH-006, LBH-003, LBH-008, LBH-004, LBH-005, LBH-002	0.15
956	chr17:47072857-47075175	15	3.66e-20	0	0	0	chr17	47072857	47075175	*	IGF2BP1-001, IGF2BP1-002, RP11-501C14.5-001, IGF2BP1-003, IGF2BP1-004	0.28
957	chr6:88876741-88877413	5	3.7e-20	0	0	0	chr6	88876741	88877413	*	CNR1-001, CNR1-201, CNR1-007	0.35
958	chr6:41341074-41343210	11	3.73e-20	0	0	0	chr6	41341074	41343210	*	NA	0.33
959	chr11:33397387-33398366	7	3.76e-20	0	0	0	chr11	33397387	33398366	*	NA	0.12
960	chr2:19557201-19559211	11	3.78e-20	0	0	0	chr2	19557201	19559211	*	OSR1-001, OSR1-002, OSR1-003, OSR1-201	0.25
961	chr1:228248013-228248785	4	4.54e-20	0	0	0	chr1	228248013	228248785	*	NA	0.42
962	chr11:110582910-110584327	12	4.56e-20	0	0	0	chr11	110582910	110584327	*	ARHGAP20-001, ARHGAP20-005, ARHGAP20-003, ARHGAP20-004, ARHGAP20-002	0.16
963	chr17:12877227-12877954	4	4.57e-20	0	0	0	chr17	12877227	12877954	*	ARHGAP44-005, RN7SL550P-201	0.27
964	chr3:67048292-67049254	6	4.61e-20	0	0	0	chr3	67048292	67049254	*	KBTBD8-201, KBTBD8-001, KBTBD8-002, KBTBD8-006, KBTBD8-005, KBTBD8-004	0.17
965	chr12:25055518-25056243	5	4.61e-20	0	0	0	chr12	25055518	25056243	*	BCAT1-006, BCAT1-004, BCAT1-005, AC026310.1-201	0.41
966	chr8:77592946-77595359	14	4.67e-20	0	0	0	chr8	77592946	77595359	*	ZFHX4-201, ZFHX4-202, ZFHX4-003, ZFHX4-014, ZFHX4-AS1-001, ZFHX4-007, ZFHX4-002, ZFHX4-AS1-005, ZFHX4-006	0.27
967	chr20:21502728-21503898	6	5.1e-20	0	0	0	chr20	21502728	21503898	*	NA	0.24
968	chr15:92936306-92938576	14	5.28e-20	0	0	0	chr15	92936306	92938576	*	ST8SIA2-001, ST8SIA2-002, ST8SIA2-003	0.23
969	chr17:45055836-45056976	11	5.41e-20	0	0	0	chr17	45055836	45056976	*	RPRML-001, LRRC37A17P-002	0.1
970	chr5:159738801-159739397	4	5.43e-20	0	0	0	chr5	159738801	159739397	*	CCNJL-002, CCNJL-001, CCNJL-003, CCNJL-005, CCNJL-202	0.12
971	chr7:89950296-89950671	4	6.47e-20	0	0	0	chr7	89950296	89950671	*	NA	0.26
972	chr2:161126295-161127261	8	6.64e-20	0	0	0	chr2	161126295	161127261	*	ITGB6-009, ITGB6-010, ITGB6-005	0.21
973	chr12:113900719-113903713	14	6.84e-20	0	0	0	chr12	113900719	113903713	*	NA	0.26
974	chr2:38301438-38302892	6	6.9e-20	0	0	0	chr2	38301438	38302892	*	CYP1B1-001, CYP1B1-003, CYP1B1-AS1-003, CYP1B1-004, CYP1B1-005, CYP1B1-006, CYP1B1-AS1-006	0.38
975	chr9:841340-841850	6	7.49e-20	0	0	0	chr9	841340	841850	*	DMRT1-001, DMRT1-003, DMRT1-002	0.21
976	chr22:43253145-43254168	11	7.51e-20	0	0	0	chr22	43253145	43254168	*	ARFGAP3-001, ARFGAP3-201, ARFGAP3-004, ARFGAP3-010, ARFGAP3-003, ARFGAP3-002	0.33
977	chr22:33453893-33454632	11	7.83e-20	0	0	0	chr22	33453893	33454632	*	SYN3-001, SYN3-009	0.34
978	chr14:100110845-100111941	12	7.94e-20	0	0	0	chr14	100110845	100111941	*	HHIPL1-001, HHIPL1-002	0.32
979	chr13:33589962-33591130	13	7.96e-20	0	0	0	chr13	33589962	33591130	*	KL-001, KL-201, KL-002	0.27
980	chr4:55097420-55100268	13	8.01e-20	0	0	0	chr4	55097420	55100268	*	PDGFRA-007, PDGFRA-006, PDGFRA-002, PDGFRA-003, PDGFRA-008, PDGFRA-009	0.22
981	chr13:53422381-53423262	13	8.29e-20	0	0	0	chr13	53422381	53423262	*	PCDH8-002, PCDH8-001	0.37
982	chr7:19812327-19813297	13	8.49e-20	0	0	0	chr7	19812327	19813297	*	TMEM196-001, TMEM196-003, TMEM196-004, TMEM196-201, TMEM196-002	0.29
983	chr20:43729410-43730241	11	8.51e-20	0	0	0	chr20	43729410	43730241	*	KCNS1-001, KCNS1-201	0.53
984	chr6:1312475-1313730	11	8.83e-20	0	0	0	chr6	1312475	1313730	*	FOXQ1-001	0.25
985	chr2:154334077-154335386	14	8.89e-20	0	0	0	chr2	154334077	154335386	*	RPRM-001	0.16
986	chr4:66534538-66536309	12	9.07e-20	0	0	0	chr4	66534538	66536309	*	EPHA5-001, EPHA5-002, EPHA5-003, RP11-807H7.1-003, RP11-807H7.1-001, EPHA5-004, RP11-807H7.1-002, RP11-807H7.1-201	0.23
987	chr12:66135018-66136179	6	9.44e-20	0	0	0	chr12	66135018	66136179	*	NA	0.29
988	chr19:58569986-58570995	10	1.04e-19	0	0	0	chr19	58569986	58570995	*	ZNF135-003, ZNF135-008, ZNF135-004, ZNF135-201, ZNF135-005, ZNF135-001, ZNF135-006	0.33
989	chr8:70982867-70984270	12	1.06e-19	0	0	0	chr8	70982867	70984270	*	PRDM14-001, PRDM14-002	0.39
990	chr5:31193494-31194800	12	1.18e-19	0	0	0	chr5	31193494	31194800	*	CDH6-001, CDH6-002, CDH6-003	0.22
991	chr6:117585815-117587588	10	1.18e-19	0	0	0	chr6	117585815	117587588	*	VGLL2-002, VGLL2-001	0.29
992	chr19:30018733-30020162	7	1.28e-19	0	0	0	chr19	30018733	30020162	*	VSTM2B-001, CTC-525D6.2-001	0.31
993	chr11:41809835-41809894	3	1.29e-19	0	0	0	chr11	41809835	41809894	*	NA	0.82
994	chr2:72369887-72370665	3	1.32e-19	0	0	0	chr2	72369887	72370665	*	CYP26B1-002, CYP26B1-004	0.48
995	chr17:35078334-35078971	4	1.32e-19	0	0	0	chr17	35078334	35078971	*	CTD-3194G12.2-001	0.29
996	chr15:32321944-32323114	10	1.33e-19	0	0	0	chr15	32321944	32323114	*	CHRNA7-001, CHRNA7-002, CHRNA7-003, CHRNA7-201	0.17
997	chr10:102890514-102891879	11	1.35e-19	0	0	0	chr10	102890514	102891879	*	TLX1-001, TLX1NB-002, TLX1NB-001, TLX1-002, TLX1-003, TLX1-004	0.39
998	chr5:178208550-178209199	4	1.35e-19	0	0	0	chr5	178208550	178209199	*	NA	0.61
999	chr18:907092-908505	6	1.36e-19	0	0	0	chr18	907092	908505	*	ADCYAP1-005, RP11-672L10.2-004, ADCYAP1-003, ADCYAP1-004, RP11-672L10.2-002, RP11-672L10.3-001	0.19
1000	chr17:33759484-33760527	13	1.36e-19	0	0	0	chr17	33759484	33760527	*	SLFN12-001, SLFN12-002, SLFN12-008, SLFN12-005, SLFN12-003, SLFN12-004	0.3
1001	chr7:148982080-148982704	5	1.37e-19	0	0	0	chr7	148982080	148982704	*	ZNF783-201, RP4-800G7.2-006, RP4-800G7.2-004, RP4-800G7.2-002, SNORD112.30-201	0.22
1002	chr11:12029738-12031113	13	1.44e-19	0	0	0	chr11	12029738	12031113	*	DKK3-001, DKK3-004, DKK3-201, DKK3-002, DKK3-013, DKK3-003, DKK3-017, DKK3-005, DKK3-009, DKK3-010, DKK3-006, DKK3-007, DKK3-016	0.28
1003	chr2:180725622-180726697	15	1.47e-19	0	0	0	chr2	180725622	180726697	*	MIR1258-201, ZNF385B-001	0.13
1004	chr5:158758139-158758903	7	1.47e-19	0	0	0	chr5	158758139	158758903	*	IL12B-001, AC008697.1-001	0.29
1005	chr10:97802849-97803525	12	1.5e-19	0	0	0	chr10	97802849	97803525	*	CCNJ-003, CCNJ-004, ENTPD1-AS1-010, CCNJ-002, CCNJ-201	0.26
1006	chr1:115631930-115632727	10	1.54e-19	0	0	0	chr1	115631930	115632727	*	TSPAN2-201, TSPAN2-002, TSPAN2-001, TSPAN2-004	0.22
1007	chr1:12123262-12124114	8	1.57e-19	0	0	0	chr1	12123262	12124114	*	TNFRSF8-001, TNFRSF8-201, TNFRSF8-003	0.24
1008	chr6:27064705-27065428	5	1.76e-19	0	0	0	chr6	27064705	27065428	*	NA	0.39
1009	chr7:2049947-2050401	6	1.8e-19	0	0	0	chr7	2049947	2050401	*	NA	0.87
1010	chr7:100224015-100225006	7	1.84e-19	0	0	0	chr7	100224015	100225006	*	TFR2-011	0.45
1011	chr18:49868101-49868552	7	1.91e-19	0	0	0	chr18	49868101	49868552	*	DCC-001	0.36
1012	chr2:219857231-219858811	11	1.94e-19	0	0	0	chr2	219857231	219858811	*	CRYBA2-002, CRYBA2-001, CRYBA2-003, CRYBA2-006, CRYBA2-004, CRYBA2-005	0.13
1013	chr16:710674-711706	7	2.01e-19	0	0	0	chr16	710674	711706	*	WDR90-021, WDR90-023, WDR90-011, WDR90-012, WDR90-020, WDR90-022	0.47
1014	chr12:122688279-122688969	4	2.03e-19	0	0	0	chr12	122688279	122688969	*	B3GNT4-001, B3GNT4-003, B3GNT4-005, B3GNT4-006, B3GNT4-004, B3GNT4-002	0.15
1015	chr6:26017619-26018602	11	2.08e-19	0	0	0	chr6	26017619	26018602	*	HIST1H1A-002, HIST1H1PS2-001	0.61
1016	chr15:91642470-91643742	15	2.1e-19	0	0	0	chr15	91642470	91643742	*	SV2B-001, SV2B-002, SV2B-004, SV2B-003	0.19
1017	chr2:168149401-168150602	5	2.16e-19	0	0	0	chr2	168149401	168150602	*	AC074363.1-001	0.21
1018	chr12:54446944-54448265	12	2.18e-19	0	0	0	chr12	54446944	54448265	*	HOXC4-001, HOXC4-201	0.46
1019	chr17:54675001-54675231	4	2.2e-19	0	0	0	chr17	54675001	54675231	*	NA	0.24
1020	chr3:183993341-183994568	15	2.2e-19	0	0	0	chr3	183993341	183994568	*	ECE2-006, ECE2-004, ECE2-003, ECE2-009, ECE2-007, ECE2-011, ECE2-010, ECE2-005, ECE2-008	0.47
1021	chr7:14028690-14029701	13	2.29e-19	0	0	0	chr7	14028690	14029701	*	ETV1-201, ETV1-202, ETV1-003, ETV1-005, ETV1-004, ETV1-007, ETV1-011, ETV1-001, ETV1-012, ETV1-014, ETV1-002, ETV1-019, ETV1-016, ETV1-018, ETV1-013	0.13
1022	chr7:27239024-27240251	8	2.31e-19	0	0	0	chr7	27239024	27240251	*	HOXA13-001, HOTTIP-002, HOTTIP-005, HOTTIP-004, HOTTIP-003	0.24
1023	chr12:9064552-9065639	3	2.45e-19	0	0	0	chr12	9064552	9065639	*	PHC1-003, PHC1-005, PHC1-006, PHC1-009, PHC1-001, PHC1-008, PHC1-002	0.38
1024	chr6:150390014-150390894	10	2.59e-19	0	0	0	chr6	150390014	150390894	*	ULBP3-001, ULBP3-201	0.22
1025	chr10:133999758-134001728	13	2.7e-19	0	0	0	chr10	133999758	134001728	*	DPYSL4-001, DPYSL4-201, RP11-140A10.3-002, RP11-140A10.3-001, DPYSL4-003, DPYSL4-002	0.24
1026	chr17:74235759-74236288	3	2.7e-19	0	0	0	chr17	74235759	74236288	*	RNF157-001, RNF157-010, RNF157-004	0.26
1027	chr1:3560965-3561076	3	2.74e-19	0	0	0	chr1	3560965	3561076	*	NA	0.66
1028	chr22:28838631-28839249	3	2.75e-19	0	0	0	chr22	28838631	28839249	*	TTC28-007	0.37
1029	chr1:45249541-45250840	7	2.76e-19	0	0	0	chr1	45249541	45250840	*	NA	0.36
1030	chr7:156432526-156433669	13	2.83e-19	0	0	0	chr7	156432526	156433669	*	RNF32-003, RNF32-001, C7orf13-001, RNF32-008, RNF32-004, LINC01006-002, RNF32-204, LINC01006-001, RNF32-009, LINC01006-005, RNF32-002	0.2
1031	chr7:140773422-140774714	9	2.86e-19	0	0	0	chr7	140773422	140774714	*	TMEM178B-002, TMEM178B-001	0.2
1032	chr4:41881933-41883890	15	2.93e-19	0	0	0	chr4	41881933	41883890	*	LINC00682-003, LINC00682-002, LINC00682-001	0.35
1033	chr19:18901364-18902221	11	2.96e-19	0	0	0	chr19	18901364	18902221	*	COMP-001, COMP-005, COMP-007	0.3
1034	chr13:93878969-93879670	6	3.02e-19	0	0	0	chr13	93878969	93879670	*	GPC6-001	0.21
1035	chr6:100060980-100062762	10	3.08e-19	0	0	0	chr6	100060980	100062762	*	NA	0.33
1036	chr1:156646065-156646746	6	3.09e-19	0	0	0	chr1	156646065	156646746	*	NES-001	0.42
1037	chr1:237205098-237206482	7	3.15e-19	0	0	0	chr1	237205098	237206482	*	RYR2-001	0.49
1038	chr3:50402333-50402751	3	3.23e-19	0	0	0	chr3	50402333	50402751	*	CACNA2D2-006, XXcos-LUCA11.4-002, XXcos-LUCA11.4-001, XXcos-LUCA11.4-006, XXcos-LUCA11.4-005, XXcos-LUCA11.4-004	0.24
1039	chr2:87017591-87018382	6	3.24e-19	0	0	0	chr2	87017591	87018382	*	CD8A-001, CD8A-002, CD8A-004, CD8A-202	0.31
1040	chr7:43152468-43153595	8	3.34e-19	0	0	0	chr7	43152468	43153595	*	HECW1-001, HECW1-002, HECW1-005, HECW1-003	0.2
1041	chr7:20817296-20818226	6	3.37e-19	0	0	0	chr7	20817296	20818226	*	NA	0.23
1042	chr5:172659730-172660796	3	3.4e-19	0	0	0	chr5	172659730	172660796	*	NKX2-5-001, NKX2-5-003, NKX2-5-002, NKX2-5-004	0.46
1043	chr17:6616351-6617192	9	3.57e-19	0	0	0	chr17	6616351	6617192	*	SLC13A5-004, SLC13A5-003, SLC13A5-001, SLC13A5-014, SLC13A5-013, SLC13A5-002, SLC13A5-008, SLC13A5-010	0.32
1044	chr14:77591038-77591726	5	3.57e-19	0	0	0	chr14	77591038	77591726	*	NA	0.23
1045	chr8:143532735-143534100	8	3.59e-19	0	0	0	chr8	143532735	143534100	*	BAI1-001, BAI1-004	0.14
1046	chr17:42733527-42734503	11	3.66e-19	0	0	0	chr17	42733527	42734503	*	C17orf104-201, C17orf104-002, C17orf104-004	0.37
1047	chr5:137224723-137225509	7	3.71e-19	0	0	0	chr5	137224723	137225509	*	PKD2L2-008, PKD2L2-201, PKD2L2-003, PKD2L2-002, PKD2L2-005, RP11-381K20.2-002, PKD2L2-006, PKD2L2-001, PKD2L2-007, RP11-381K20.2-001	0.44
1048	chr20:42574332-42574624	5	3.75e-19	0	0	0	chr20	42574332	42574624	*	TOX2-001	0.68
1049	chr7:32109831-32111068	11	3.94e-19	0	0	0	chr7	32109831	32111068	*	PDE1C-002, PDE1C-007, PDE1C-003, PDE1C-004, PDE1C-006, PDE1C-005	0.25
1050	chr1:21044031-21044327	6	4.05e-19	0	0	0	chr1	21044031	21044327	*	KIF17-009, KIF17-001, KIF17-004	0.13
1051	chr10:13933229-13934438	9	4.16e-19	0	0	0	chr10	13933229	13934438	*	NA	0.32
1052	chr7:27190431-27192246	13	4.26e-19	0	0	0	chr7	27190431	27192246	*	RP1-170O19.22-001, RP1-170O19.23-001, HOXA3-008, HOXA6-002, HOXA-AS3-002	0.25
1053	chr10:43600239-43600862	4	4.27e-19	0	0	0	chr10	43600239	43600862	*	RET-004	0.28
1054	chr4:165304259-165305334	15	4.29e-19	0	0	0	chr4	165304259	165305334	*	MARCH1-002, MARCH1-008, MARCH1-007, MARCH1-001, MARCH1-010, MARCH1-003, MARCH1-009	0.35
1055	chr19:8464538-8465098	5	4.34e-19	0	0	0	chr19	8464538	8465098	*	NA	0.85
1056	chr14:92979698-92981227	10	4.39e-19	0	0	0	chr14	92979698	92981227	*	RIN3-001, RIN3-003, RIN3-008	0.27
1057	chr12:71314144-71315264	9	4.48e-19	0	0	0	chr12	71314144	71315264	*	PTPRR-001	0.4
1058	chr1:167090618-167091161	7	4.49e-19	0	0	0	chr1	167090618	167091161	*	NA	0.32
1059	chrX:3264341-3265404	11	4.77e-19	0	0	0	chrX	3264341	3265404	*	MXRA5-001	0.21
1060	chr6:108439752-108440953	6	4.94e-19	0	0	0	chr6	108439752	108440953	*	NA	0.39
1061	chr6:117086040-117087594	12	5.04e-19	0	0	0	chr6	117086040	117087594	*	FAM162B-001	0.31
1062	chr13:43597331-43598038	5	5.31e-19	0	0	0	chr13	43597331	43598038	*	DNAJC15-001, DNAJC15-002	0.3
1063	chr5:159343148-159343871	8	5.43e-19	0	0	0	chr5	159343148	159343871	*	ADRA1B-001	0.22
1064	chr3:129693489-129694683	9	5.46e-19	0	0	0	chr3	129693489	129694683	*	TRH-001, TRH-002	0.57
1065	chr7:37960251-37960974	6	5.55e-19	0	0	0	chr7	37960251	37960974	*	EPDR1-001, EPDR1-004, EPDR1-002, EPDR1-201	0.24
1066	chr3:42304966-42306974	15	5.59e-19	0	0	0	chr3	42304966	42306974	*	CCK-001, CCK-002, CCK-003, CCK-004	0.31
1067	chr1:1475143-1476269	8	5.6e-19	0	0	0	chr1	1475143	1476269	*	TMEM240-001, TMEM240-201	0.26
1068	chr1:149889330-149889544	5	5.63e-19	0	0	0	chr1	149889330	149889544	*	SV2A-002, SV2A-001	0.23
1069	chr8:59058254-59059119	5	5.79e-19	0	0	0	chr8	59058254	59059119	*	NA	0.57
1070	chr17:77178924-77179999	5	5.81e-19	0	0	0	chr17	77178924	77179999	*	RBFOX3-009	0.21
1071	chr17:44026652-44027251	3	6.11e-19	0	0	0	chr17	44026652	44027251	*	NA	0.42
1072	chr11:20181456-20182575	10	6.55e-19	0	0	0	chr11	20181456	20182575	*	DBX1-201, DBX1-001	0.44
1073	chr11:125774090-125774447	5	6.76e-19	0	0	0	chr11	125774090	125774447	*	PUS3-201, DDX25-001, DDX25-002, DDX25-004, PUS3-003, DDX25-005, DDX25-003, PUS3-002	0.33
1074	chr16:3201981-3202851	5	6.82e-19	0	0	0	chr16	3201981	3202851	*	NA	0.17
1075	chr12:22093960-22095477	13	6.95e-19	0	0	0	chr12	22093960	22095477	*	ABCC9-005, ABCC9-004	0.46
1076	chr5:172750611-172751331	5	7.28e-19	0	0	0	chr5	172750611	172751331	*	STC2-005	0.44
1077	chr21:47717406-47718080	5	7.31e-19	0	0	0	chr21	47717406	47718080	*	NA	0.34
1078	chr6:32549283-32549631	3	7.43e-19	0	0	0	chr6	32549283	32549631	*	NA	0.47
1079	chr1:50888590-50890153	11	7.47e-19	0	0	0	chr1	50888590	50890153	*	DMRTA2-002, DMRTA2-001	0.38
1080	chr22:17849926-17850911	7	7.62e-19	0	0	0	chr22	17849926	17850911	*	NA	0.24
1081	chr17:77721259-77722336	4	7.69e-19	0	0	0	chr17	77721259	77722336	*	NA	0.2
1082	chr5:16784951-16785399	4	7.71e-19	0	0	0	chr5	16784951	16785399	*	NA	0.63
1083	chr16:82659960-82661421	16	7.79e-19	0	0	0	chr16	82659960	82661421	*	CDH13-009, CDH13-005, CDH13-003, CDH13-201, CDH13-006, CDH13-011, CDH13-004, CDH13-014, CDH13-001, CDH13-007, CDH13-013, CDH13-012, CDH13-010	0.3
1084	chr12:41086050-41087520	15	7.9e-19	0	0	0	chr12	41086050	41087520	*	CNTN1-003, CNTN1-001, CNTN1-005	0.18
1085	chr1:40780905-40781907	7	8.2e-19	0	0	0	chr1	40780905	40781907	*	COL9A2-005, COL9A2-001, COL9A2-006, COL9A2-003, COL9A2-002, COL9A2-009, COL9A2-007, COL9A2-004, COL9A2-008	0.27
1086	chr5:126625777-126627061	11	8.33e-19	0	0	0	chr5	126625777	126627061	*	MEGF10-001, MEGF10-002, MEGF10-004, MEGF10-003	0.32
1087	chr4:89079587-89080423	10	8.4e-19	0	0	0	chr4	89079587	89080423	*	ABCG2-001, ABCG2-004, ABCG2-003	0.13
1088	chr7:127743667-127744553	5	8.49e-19	0	0	0	chr7	127743667	127744553	*	NA	0.21
1089	chr8:10873155-10874215	5	8.59e-19	0	0	0	chr8	10873155	10874215	*	NA	0.19
1090	chr7:157361040-157362094	8	8.72e-19	0	0	0	chr7	157361040	157362094	*	NA	0.37
1091	chr10:50817096-50818911	11	8.89e-19	0	0	0	chr10	50817096	50818911	*	CHAT-007, SLC18A3-001	0.26
1092	chr10:72431919-72433218	12	8.99e-19	0	0	0	chr10	72431919	72433218	*	ADAMTS14-002, ADAMTS14-001	0.22
1093	chr5:78282669-78283014	2	9.14e-19	0	0	0	chr5	78282669	78283014	*	ARSB-001, ARSB-002, ARSB-003, ARSB-006	0.56
1094	chr3:36421572-36422406	8	9.31e-19	0	0	0	chr3	36421572	36422406	*	STAC-001, STAC-005, STAC-007, STAC-003, STAC-002, STAC-006	0.27
1095	chr5:158533081-158533942	7	9.56e-19	0	0	0	chr5	158533081	158533942	*	NA	0.24
1096	chr8:99960148-99961122	7	9.56e-19	0	0	0	chr8	99960148	99961122	*	OSR2-009, OSR2-006	0.29
1097	chr1:166889789-166890924	7	9.78e-19	0	0	0	chr1	166889789	166890924	*	NA	0.46
1098	chr20:53091600-53092984	10	9.89e-19	0	0	0	chr20	53091600	53092984	*	DOK5-001, DOK5-002, DOK5-003	0.25
1099	chr11:89867385-89867976	10	1.1e-18	0	0	0	chr11	89867385	89867976	*	NAALAD2-002, NAALAD2-009, NAALAD2-003, NAALAD2-006, NAALAD2-008, NAALAD2-010, NAALAD2-004, NAALAD2-001	0.36
1100	chr12:63025490-63026424	6	1.1e-18	0	0	0	chr12	63025490	63026424	*	NA	0.26
1101	chr2:197456953-197458104	10	1.17e-18	0	0	0	chr2	197456953	197458104	*	HECW2-001, HECW2-004, HECW2-003	0.14
1102	chr22:49579410-49579968	4	1.17e-18	0	0	0	chr22	49579410	49579968	*	NA	0.51
1103	chr2:176971353-176972812	13	1.21e-18	0	0	0	chr2	176971353	176972812	*	HOXD11-001, AC009336.1-201, HOXD10-002, HOXD10-003	0.4
1104	chr12:110888857-110888956	2	1.31e-18	0	0	0	chr12	110888857	110888956	*	ARPC3-001, ARPC3-007, ARPC3-005, ARPC3-002, ARPC3-008	0.67
1105	chr17:8230130-8230940	7	1.32e-18	0	0	0	chr17	8230130	8230940	*	SNORA69.1-201	0.4
1106	chr12:85305408-85307152	15	1.32e-18	0	0	0	chr12	85305408	85307152	*	SLC6A15-001, SLC6A15-002, SLC6A15-005, SLC6A15-010, SLC6A15-011, SLC6A15-006, SLC6A15-007, SLC6A15-003	0.28
1107	chrX:13956166-13957233	6	1.32e-18	0	0	0	chrX	13956166	13957233	*	GPM6B-005, GPM6B-001	0.32
1108	chr3:19189070-19190202	6	1.5e-18	0	0	0	chr3	19189070	19190202	*	KCNH8-001, KCNH8-002	0.25
1109	chr13:113807384-113808243	5	1.62e-18	0	0	0	chr13	113807384	113808243	*	NA	0.21
1110	chr5:170845058-170845610	3	1.71e-18	0	0	0	chr5	170845058	170845610	*	FGF18-001	0.71
1111	chr14:38080048-38080904	6	1.76e-18	0	0	0	chr14	38080048	38080904	*	TTC6-005	0.56
1112	chr3:170625872-170627029	11	1.79e-18	0	0	0	chr3	170625872	170627029	*	EIF5A2-001, EIF5A2-003, EIF5A2-002, EIF5A2-004, EIF5A2-005	0.42
1113	chr5:167955758-167957046	9	1.87e-18	0	0	0	chr5	167955758	167957046	*	FBLL1-001	0.29
1114	chr17:72321767-72322791	9	1.87e-18	0	0	0	chr17	72321767	72322791	*	KIF19-003, KIF19-001, KIF19-004, KIF19-002, KIF19-005	0.39
1115	chr6:150311305-150312368	8	1.97e-18	0	0	0	chr6	150311305	150312368	*	NA	0.2
1116	chr5:176797920-176798049	3	2e-18	0	0	0	chr5	176797920	176798049	*	RGS14-014, RGS14-012, RGS14-013, RGS14-011, RGS14-010	0.4
1117	chr2:193059230-193060326	5	2.05e-18	0	0	0	chr2	193059230	193060326	*	TMEFF2-001, TMEFF2-002, TMEFF2-003	0.26
1118	chr6:153451251-153452791	9	2.09e-18	0	0	0	chr6	153451251	153452791	*	RGS17-201	0.31
1119	chr20:17680544-17680945	2	2.13e-18	0	0	0	chr20	17680544	17680945	*	BANF2-002, BANF2-001, BANF2-003	0.55
1120	chr12:113515969-113516445	2	2.16e-18	0	0	0	chr12	113515969	113516445	*	NA	0.7
1121	chr11:133938788-133939627	6	2.24e-18	0	0	0	chr11	133938788	133939627	*	JAM3-001, JAM3-002, JAM3-201, JAM3-008, JAM3-004, JAM3-005	0.3
1122	chr13:113764225-113764871	3	2.34e-18	0	0	0	chr13	113764225	113764871	*	F7-005, F7-003	0.38
1123	chr8:70744881-70745926	9	2.37e-18	0	0	0	chr8	70744881	70745926	*	SLCO5A1-001, RP11-159H10.3-004, SLCO5A1-007, SLCO5A1-004, SLCO5A1-005, SLCO5A1-002, RP11-159H10.3-003, SLCO5A1-006, SLCO5A1-008, SLCO5A1-003, RP11-159H10.3-002	0.17
1124	chr6:32728786-32729358	11	2.6e-18	0	0	0	chr6	32728786	32729358	*	HLA-DQB2-002, HLA-DQB2-004, HLA-DQB2-001, HLA-DQB2-003	0.63
1125	chr20:57089461-57090749	12	2.6e-18	0	0	0	chr20	57089461	57090749	*	APCDD1L-001, APCDD1L-AS1-006, APCDD1L-003, APCDD1L-AS1-001, APCDD1L-AS1-003, APCDD1L-201, APCDD1L-AS1-004, APCDD1L-AS1-008, APCDD1L-AS1-002, APCDD1L-AS1-007	0.27
1126	chr2:171678751-171680337	8	2.61e-18	0	0	0	chr2	171678751	171680337	*	GAD1-011, GAD1-015	0.26
1127	chr22:44257997-44258712	8	2.84e-18	0	0	0	chr22	44257997	44258712	*	SULT4A1-201, SULT4A1-001, SULT4A1-002, SULT4A1-003, SULT4A1-202	0.19
1128	chr15:99644973-99646443	11	2.91e-18	0	0	0	chr15	99644973	99646443	*	SYNM-201, SYNM-202, SYNM-002, RP11-654A16.3-001, SYNM-004, SYNM-001	0.16
1129	chr11:3181446-3182119	5	2.95e-18	0	0	0	chr11	3181446	3182119	*	OSBPL5-012	0.35
1130	chr8:145024637-145025760	11	3.07e-18	0	0	0	chr8	145024637	145025760	*	PLEC-001	0.41
1131	chr6:39016262-39016776	7	3.09e-18	0	0	0	chr6	39016262	39016776	*	GLP1R-001	0.22
1132	chr20:10198659-10200138	11	3.31e-18	0	0	0	chr20	10198659	10200138	*	SNAP25-003, SNAP25-004, SNAP25-AS1-001, SNAP25-002, SNAP25-AS1-005, SNAP25-AS1-006, SNAP25-AS1-007	0.15
1133	chr16:1202015-1202923	4	3.48e-18	0	0	0	chr16	1202015	1202923	*	CACNA1H-001, CACNA1H-201, CACNA1H-002	0.27
1134	chr6:10886946-10887587	9	3.59e-18	0	0	0	chr6	10886946	10887587	*	SYCP2L-001, SYCP2L-002	0.34
1135	chr16:30018193-30018720	3	3.67e-18	0	0	0	chr16	30018193	30018720	*	DOC2A-004	0.74
1136	chr8:85095275-85097429	16	3.72e-18	0	0	0	chr8	85095275	85097429	*	RALYL-002, RALYL-011, RALYL-004, RALYL-001, RALYL-007, RALYL-010, RALYL-006, RALYL-009	0.39
1137	chr5:6449001-6449577	5	3.76e-18	0	0	0	chr5	6449001	6449577	*	UBE2QL1-001	0.18
1138	chr1:21835492-21836326	9	3.88e-18	0	0	0	chr1	21835492	21836326	*	ALPL-001, ALPL-005, ALPL-202, ALPL-203	0.17
1139	chr2:120281427-120282327	10	3.89e-18	0	0	0	chr2	120281427	120282327	*	SCTR-001	0.51
1140	chr2:30669597-30670170	9	3.91e-18	0	0	0	chr2	30669597	30670170	*	LCLAT1-001, LCLAT1-002, LCLAT1-201, LCLAT1-006, LCLAT1-011, LCLAT1-012, LCLAT1-010, LCLAT1-013, LCLAT1-004, LCLAT1-008, LCLAT1-005, LCLAT1-007, LCLAT1-003, LCLAT1-202	0.12
1141	chr12:4918169-4919591	9	3.99e-18	0	0	0	chr12	4918169	4919591	*	KCNA6-001, KCNA6-201, RP11-234B24.4-001	0.31
1142	chr8:41754172-41754928	5	3.99e-18	0	0	0	chr8	41754172	41754928	*	ANK1-006	0.33
1143	chr20:22564947-22566192	8	4.07e-18	0	0	0	chr20	22564947	22566192	*	FOXA2-001, FOXA2-002	0.21
1144	chr6:32185818-32186793	11	4.09e-18	0	0	0	chr6	32185818	32186793	*	NA	0.69
1145	chr10:105036611-105037503	9	4.11e-18	0	0	0	chr10	105036611	105037503	*	INA-001	0.4
1146	chr11:504301-504937	6	4.29e-18	0	0	0	chr11	504301	504937	*	RNH1-201, RNH1-011, RNH1-012, RNH1-008, RNH1-018, RNH1-025, RNH1-017, RNH1-016, RNH1-019, RNH1-020, RNH1-010, RNH1-009	0.39
1147	chr6:34524278-34525026	5	4.36e-18	0	0	0	chr6	34524278	34525026	*	SPDEF-001, SPDEF-201	0.51
1148	chr1:16344536-16345491	6	4.39e-18	0	0	0	chr1	16344536	16345491	*	HSPB7-002, HSPB7-001, HSPB7-005, HSPB7-003, HSPB7-004, HSPB7-007, CLCNKA-003, HSPB7-006, HSPB7-201	0.62
1149	chr1:4714171-4715615	9	4.61e-18	0	0	0	chr1	4714171	4715615	*	AJAP1-002, AJAP1-001	0.27
1150	chr5:135265753-135266516	8	4.61e-18	0	0	0	chr5	135265753	135266516	*	FBXL21-004, FBXL21-007, FBXL21-006, FBXL21-005	0.35
1151	chr10:43428471-43429303	5	4.73e-18	0	0	0	chr10	43428471	43429303	*	NA	0.28
1152	chr8:67782385-67783733	8	4.79e-18	0	0	0	chr8	67782385	67783733	*	MCMDC2-005, MCMDC2-002, MCMDC2-001, MCMDC2-003, MCMDC2-007, MCMDC2-004	0.37
1153	chr22:42094896-42095960	10	4.96e-18	0	0	0	chr22	42094896	42095960	*	MEI1-201, MEI1-202, MEI1-001, MEI1-203	0.46
1154	chr6:29716108-29717475	34	5.1e-18	0	0	0	chr6	29716108	29717475	*	Y_RNA.18-201, HLA-F-AS1-001, HCG9P5-001, IFITM4P-001, HLA-F-AS1-002, MICE-001	0.14
1155	chr5:528580-528962	2	5.12e-18	0	0	0	chr5	528580	528962	*	NA	0.38
1156	chr10:75670435-75671462	12	5.13e-18	0	0	0	chr10	75670435	75671462	*	PLAU-201, PLAU-001, PLAU-202, PLAU-004, PLAU-007, PLAU-005	0.24
1157	chr7:134143249-134144062	9	5.18e-18	0	0	0	chr7	134143249	134144062	*	AKR1B1-001, AKR1B1-009, AKR1B1-002, AKR1B1-007, AKR1B1-003, AKR1B1-006, AKR1B1-011, AKR1B1-005, AKR1B1-014, AKR1B1-004, AKR1B1-013	0.31
1158	chr18:5196738-5197468	8	5.27e-18	0	0	0	chr18	5196738	5197468	*	C18orf42-001, C18orf42-002	0.31
1159	chr7:137531173-137532374	9	5.32e-18	0	0	0	chr7	137531173	137532374	*	DGKI-001, DGKI-014, DGKI-003, DGKI-002, DGKI-008	0.29
1160	chr3:69591012-69592090	7	5.4e-18	0	0	0	chr3	69591012	69592090	*	FRMD4B-007, FRMD4B-006	0.26
1161	chr11:93063208-93064234	10	5.73e-18	0	0	0	chr11	93063208	93064234	*	CCDC67-201, CCDC67-010, CCDC67-008, CCDC67-009, CCDC67-002, CCDC67-004, CCDC67-003, CCDC67-005, CCDC67-001	0.29
1162	chr14:74179674-74180391	4	5.98e-18	0	0	0	chr14	74179674	74180391	*	PNMA1-001	0.2
1163	chr7:48075128-48076004	7	5.99e-18	0	0	0	chr7	48075128	48076004	*	C7orf57-001, C7orf57-004, C7orf57-003, C7orf57-002, C7orf57-005, C7orf57-201	0.23
1164	chr14:88789516-88790492	7	6.05e-18	0	0	0	chr14	88789516	88790492	*	KCNK10-002, KCNK10-004	0.27
1165	chr1:39044140-39044452	5	6.11e-18	0	0	0	chr1	39044140	39044452	*	NA	0.2
1166	chr2:119603673-119605441	11	6.14e-18	0	0	0	chr2	119603673	119605441	*	EN1-001, EN1-002	0.26
1167	chr3:181443800-181445647	15	6.29e-18	0	0	0	chr3	181443800	181445647	*	NA	0.38
1168	chr11:61595807-61596755	8	6.68e-18	0	0	0	chr11	61595807	61596755	*	FADS2-003, FADS1-005, FADS1-006, FADS2-009, FADS2-010, FADS2-004	0.16
1169	chr1:243053425-243054071	5	6.72e-18	0	0	0	chr1	243053425	243054071	*	NA	0.33
1170	chr9:113530-114838	5	6.72e-18	0	0	0	chr9	113530	114838	*	RP11-143M1.4-001	0.32
1171	chr18:56886915-56887785	13	6.72e-18	0	0	0	chr18	56886915	56887785	*	GRP-001, GRP-002, GRP-003	0.24
1172	chr17:73083632-73084494	10	7e-18	0	0	0	chr17	73083632	73084494	*	SLC16A5-002, Y_RNA.446-201, SLC16A5-004, SLC16A5-003, SLC16A5-006, SLC16A5-001, SLC16A5-010, SLC16A5-007, SLC16A5-009	0.16
1173	chr11:116450919-116452003	8	7.02e-18	0	0	0	chr11	116450919	116452003	*	NA	0.32
1174	chr17:79503292-79504180	7	7.49e-18	0	0	0	chr17	79503292	79504180	*	FSCN2-002	0.46
1175	chr1:154474108-154475269	10	7.64e-18	0	0	0	chr1	154474108	154475269	*	SHE-001, TDRD10-002, TDRD10-005	0.33
1176	chr13:46189838-46190098	8	7.83e-18	0	0	0	chr13	46189838	46190098	*	FAM194B-001, FAM194B-003	0.32
1177	chr2:131594925-131595321	4	8.55e-18	0	0	0	chr2	131594925	131595321	*	ARHGEF4-003, AC133785.1-001, AC133785.1-002, ARHGEF4-008	0.37
1178	chr10:16562470-16563586	5	8.69e-18	0	0	0	chr10	16562470	16563586	*	C1QL3-001	0.28
1179	chr18:31019946-31021065	9	8.75e-18	0	0	0	chr18	31019946	31021065	*	CCDC178-001, CCDC178-002, CCDC178-005, CCDC178-202, CCDC178-010, CCDC178-008, CCDC178-003, CCDC178-011, CCDC178-006	0.38
1180	chr6:96462814-96464135	7	8.88e-18	0	0	0	chr6	96462814	96464135	*	FUT9-001, FUT9-002	0.31
1181	chr19:4033643-4033718	2	8.97e-18	0	0	0	chr19	4033643	4033718	*	NA	0.69
1182	chr7:44348976-44349955	6	9.44e-18	0	0	0	chr7	44348976	44349955	*	NA	0.41
1183	chr21:38069321-38072998	25	1.03e-17	0	0	0	chr21	38069321	38072998	*	SIM2-001, SIM2-201, AP000697.6-001, SIM2-003, SIM2-002	0.25
1184	chr2:242480249-242481453	6	1.09e-17	0	0	0	chr2	242480249	242481453	*	NA	0.4
1185	chr3:18485411-18486958	7	1.11e-17	0	0	0	chr3	18485411	18486958	*	AC144521.1-001, TBC1D5-003, SATB1-006, SATB1-008, SATB1-009, AC144521.1-004	0.19
1186	chr4:108852959-108853489	5	1.12e-17	0	0	0	chr4	108852959	108853489	*	CYP2U1-001, RP11-286E11.1-001, CYP2U1-003, CYP2U1-002	0.31
1187	chr15:79723997-79725284	10	1.12e-17	0	0	0	chr15	79723997	79725284	*	KIAA1024-001	0.17
1188	chr1:65991176-65991765	4	1.15e-17	0	0	0	chr1	65991176	65991765	*	LEPR-004	0.35
1189	chr19:21646006-21646781	6	1.17e-17	0	0	0	chr19	21646006	21646781	*	CTD-2561J22.5-004, CTD-2561J22.5-005, CTD-2561J22.5-001, CTD-2561J22.5-002, CTD-2561J22.5-003, CTD-2561J22.5-006	0.3
1190	chr17:60885250-60886284	9	1.22e-17	0	0	0	chr17	60885250	60886284	*	MARCH10-001, MARCH10-004, MARCH10-003, MARCH10-007, MARCH10-002, MARCH10-006, RP11-453A12.1-001	0.46
1191	chr6:28367070-28367898	10	1.23e-17	0	0	0	chr6	28367070	28367898	*	ZSCAN12-001, ZSCAN12-201	0.32
1192	chr1:244892984-244894365	8	1.24e-17	0	0	0	chr1	244892984	244894365	*	NA	0.32
1193	chr12:64783703-64784686	10	1.29e-17	0	0	0	chr12	64783703	64784686	*	C12orf56-001, RPS11P6-002, C12orf56-004, C12orf56-008	0.33
1194	chr12:52257417-52258691	6	1.32e-17	0	0	0	chr12	52257417	52258691	*	NA	0.42
1195	chr1:228225068-228225886	6	1.4e-17	0	0	0	chr1	228225068	228225886	*	NA	0.25
1196	chr2:119915368-119916686	9	1.42e-17	0	0	0	chr2	119915368	119916686	*	C1QL2-001	0.31
1197	chr11:7694814-7695809	9	1.42e-17	0	0	0	chr11	7694814	7695809	*	CYB5R2-201, CYB5R2-003, CYB5R2-010, CYB5R2-004, CYB5R2-008, CYB5R2-005, CYB5R2-009, CYB5R2-007, CYB5R2-012, CYB5R2-001, CYB5R2-011	0.3
1198	chr12:53107910-53108600	5	1.42e-17	0	0	0	chr12	53107910	53108600	*	NA	0.3
1199	chr10:102984527-102990191	37	1.43e-17	0	0	0	chr10	102984527	102990191	*	LBX1-001, LBX1-AS1-003, LBX1-AS1-002, LBX1-AS1-001	0.27
1200	chr11:279185-279950	3	1.45e-17	0	0	0	chr11	279185	279950	*	NLRP6-001, NLRP6-003, NLRP6-002	0.32
1201	chr1:234040395-234041306	5	1.51e-17	0	0	0	chr1	234040395	234041306	*	SLC35F3-001	0.33
1202	chr1:201915446-201915999	9	1.51e-17	0	0	0	chr1	201915446	201915999	*	LMOD1-001	0.25
1203	chr8:27850175-27850772	9	1.51e-17	0	0	0	chr8	27850175	27850772	*	SCARA5-201, SCARA5-001, SCARA5-003, SCARA5-004	0.47
1204	chr1:41267494-41268493	5	1.55e-17	0	0	0	chr1	41267494	41268493	*	NA	0.38
1205	chr12:117798077-117799447	8	1.6e-17	0	0	0	chr12	117798077	117799447	*	NOS1-001, NOS1-201, NOS1-003	0.2
1206	chr1:77332993-77334748	14	1.64e-17	0	0	0	chr1	77332993	77334748	*	ST6GALNAC5-002, ST6GALNAC5-003, ST6GALNAC5-005, ST6GALNAC5-004	0.15
1207	chr1:50884242-50885132	4	1.64e-17	0	0	0	chr1	50884242	50885132	*	NA	0.29
1208	chr10:95653378-95654158	11	1.65e-17	0	0	0	chr10	95653378	95654158	*	SLC35G1-001, SLC35G1-201, SLC35G1-002, SLC35G1-003, SLC35G1-004, SLC35G1-005	0.1
1209	chr14:77736734-77738080	10	1.65e-17	0	0	0	chr14	77736734	77738080	*	NGB-001	0.4
1210	chr16:3220475-3222180	8	1.72e-17	0	0	0	chr16	3220475	3222180	*	NA	0.34
1211	chr15:26108084-26108948	19	1.75e-17	0	0	0	chr15	26108084	26108948	*	ATP10A-001, ATP10A-003, ATP10A-006, ATP10A-002, RP11-2C7.1-001	0.17
1212	chr4:144621089-144622313	7	1.76e-17	0	0	0	chr4	144621089	144622313	*	FREM3-001, RP13-578N3.3-001	0.21
1213	chr11:27742832-27744557	12	1.78e-17	0	0	0	chr11	27742832	27744557	*	BDNF-018, BDNF-003, BDNF-002, BDNF-001, BDNF-004	0.31
1214	chr9:89560715-89561390	4	1.83e-17	0	0	0	chr9	89560715	89561390	*	GAS1-001	0.27
1215	chr12:131505834-131506092	3	1.87e-17	0	0	0	chr12	131505834	131506092	*	NA	0.49
1216	chr16:11348611-11349372	6	1.9e-17	0	0	0	chr16	11348611	11349372	*	SOCS1-001	0.31
1217	chr6:166856056-166856094	3	1.95e-17	0	0	0	chr6	166856056	166856094	*	NA	0.74
1218	chr1:111097901-111098456	6	1.96e-17	0	0	0	chr1	111097901	111098456	*	NA	0.25
1219	chr3:26663885-26665242	9	2.07e-17	0	0	0	chr3	26663885	26665242	*	LRRC3B-001, LRRC3B-004, LRRC3B-002, LRRC3B-005, AC099754.1-001, LRRC3B-006	0.22
1220	chr7:5111488-5112067	7	2.13e-17	0	0	0	chr7	5111488	5112067	*	RBAKDN-001	0.42
1221	chr5:110559581-110560587	7	2.2e-17	0	0	0	chr5	110559581	110560587	*	CAMK4-001, CAMK4-006, CAMK4-009, CAMK4-005, CAMK4-011, CAMK4-004, CAMK4-010, CAMK4-003	0.16
1222	chr6:167523797-167524238	3	2.25e-17	0	0	0	chr6	167523797	167524238	*	CCR6-201	0.65
1223	chr6:169653612-169654692	10	2.26e-17	0	0	0	chr6	169653612	169654692	*	THBS2-001, THBS2-002	0.32
1224	chr12:50297581-50297945	6	2.27e-17	0	0	0	chr12	50297581	50297945	*	FAIM2-001, FAIM2-007, FAIM2-004, FAIM2-006, FAIM2-002	0.55
1225	chr20:590243-591400	8	2.29e-17	0	0	0	chr20	590243	591400	*	TCF15-001	0.37
1226	chr16:86600309-86601520	8	2.32e-17	0	0	0	chr16	86600309	86601520	*	FOXC2-001, RP11-463O9.5-001	0.29
1227	chr13:29105308-29106503	6	2.33e-17	0	0	0	chr13	29105308	29106503	*	NA	0.21
1228	chr7:149119681-149120687	7	2.37e-17	0	0	0	chr7	149119681	149120687	*	RP11-143I21.1-001	0.39
1229	chr10:94834201-94834763	5	2.44e-17	0	0	0	chr10	94834201	94834763	*	CYP26A1-002, CYP26A1-001, CYP26A1-201	0.29
1230	chr7:155259524-155260474	5	2.44e-17	0	0	0	chr7	155259524	155260474	*	NA	0.34
1231	chr10:5446830-5446998	3	2.5e-17	0	0	0	chr10	5446830	5446998	*	TUBAL3-001, TUBAL3-002	0.65
1232	chr9:140051205-140051729	3	2.53e-17	0	0	0	chr9	140051205	140051729	*	GRIN1-003	0.32
1233	chr4:168154775-168155853	8	2.72e-17	0	0	0	chr4	168154775	168155853	*	SPOCK3-001, SPOCK3-006, SPOCK3-201, SPOCK3-002, SPOCK3-004, SPOCK3-009, SPOCK3-016, SPOCK3-007, SPOCK3-022, SPOCK3-014, SPOCK3-003, SPOCK3-008, SPOCK3-021, SPOCK3-018, SPOCK3-013, SPOCK3-020, SPOCK3-012, SPOCK3-015, SPOCK3-011, SPOCK3-023, SPOCK3-005, SPOCK3-010, SPOCK3-024, SPOCK3-019, SPOCK3-202, SPOCK3-203, SPOCK3-204, SPOCK3-205	0.28
1234	chr6:108435666-108436849	6	2.73e-17	0	0	0	chr6	108435666	108436849	*	NA	0.39
1235	chr20:23550446-23550668	3	2.75e-17	0	0	0	chr20	23550446	23550668	*	CST9L-001	0.61
1236	chr2:105471438-105472759	8	2.81e-17	0	0	0	chr2	105471438	105472759	*	POU3F3-001, LINC01158-003, RP11-13J10.1-001	0.4
1237	chr1:161510020-161510194	4	2.81e-17	0	0	0	chr1	161510020	161510194	*	NA	0.2
1238	chr11:134230036-134230439	3	2.89e-17	0	0	0	chr11	134230036	134230439	*	GLB1L2-007	0.42
1239	chr2:98962900-98964186	9	2.96e-17	0	0	0	chr2	98962900	98964186	*	CNGA3-201, AC092675.4-001, CNGA3-002	0.25
1240	chr8:65488640-65490422	14	2.97e-17	0	0	0	chr8	65488640	65490422	*	RP11-21C4.1-002	0.28
1241	chr1:50892299-50893658	9	3.01e-17	0	0	0	chr1	50892299	50893658	*	NA	0.38
1242	chr15:74421584-74423077	20	3.06e-17	0	0	0	chr15	74421584	74423077	*	ISLR2-001, ISLR2-201, ISLR2-202, ISLR2-203, ISLR2-005, RP11-247C2.2-001, ISLR2-012, RP11-247C2.2-002, ISLR2-010, ISLR2-004, ISLR2-013, ISLR2-007, ISLR2-011, ISLR2-009	0.19
1243	chr8:145103842-145104669	6	3.2e-17	0	0	0	chr8	145103842	145104669	*	CTD-3065J16.6-001, CTD-3065J16.6-002	0.45
1244	chr12:65514473-65515862	8	3.24e-17	0	0	0	chr12	65514473	65515862	*	WIF1-001, WIF1-002	0.43
1245	chr16:30572739-30573013	5	3.35e-17	0	0	0	chr16	30572739	30573013	*	NA	0.22
1246	chr20:21084133-21085004	3	3.4e-17	0	0	0	chr20	21084133	21085004	*	LINC00237-002, LINC00237-003, LINC00237-004	0.37
1247	chr3:118753610-118754097	7	3.47e-17	0	0	0	chr3	118753610	118754097	*	IGSF11-002, IGSF11-006, IGSF11-004, IGSF11-005	0.15
1248	chr4:5889430-5890751	11	3.49e-17	0	0	0	chr4	5889430	5890751	*	CRMP1-003, CRMP1-005, CRMP1-004, CRMP1-002	0.16
1249	chr7:26415606-26416184	4	3.53e-17	0	0	0	chr7	26415606	26416184	*	AC004540.4-002, AC004540.4-001	0.22
1250	chr7:149484798-149484985	3	3.62e-17	0	0	0	chr7	149484798	149484985	*	SSPO-007	0.48
1251	chr1:231296659-231298758	12	3.72e-17	0	0	0	chr1	231296659	231298758	*	TRIM67-201, TRIM67-001, TRIM67-003, TRIM67-002	0.34
1252	chr20:50720908-50721911	6	3.72e-17	0	0	0	chr20	50720908	50721911	*	ZFP64-001, ZFP64-011, ZFP64-010	0.23
1253	chr7:23053549-23054001	5	3.73e-17	0	0	0	chr7	23053549	23054001	*	FAM126A-008, FAM126A-006, FAM126A-001, FAM126A-002, FAM126A-003, FAM126A-005, FAM126A-004	0.18
1254	chr18:61616369-61616862	8	3.96e-17	0	0	0	chr18	61616369	61616862	*	HMSD-001, HMSD-002	0.37
1255	chr1:45792540-45793300	8	4.11e-17	0	0	0	chr1	45792540	45793300	*	HPDL-001	0.2
1256	chr2:63276183-63277274	18	4.19e-17	0	0	0	chr2	63276183	63277274	*	OTX1-001, OTX1-002, OTX1-005, AC009501.4-003, AC009501.4-001, AC009501.4-002, OTX1-006, OTX1-004, OTX1-003	0.32
1257	chr12:81471311-81472177	13	4.19e-17	0	0	0	chr12	81471311	81472177	*	ACSS3-002, ACSS3-001	0.13
1258	chr5:127872767-127875163	13	4.46e-17	0	0	0	chr5	127872767	127875163	*	FBN2-201, FBN2-004, SLC27A6-002, FBN2-005, FBN2-003	0.27
1259	chr7:98466963-98468167	7	4.57e-17	0	0	0	chr7	98466963	98468167	*	TMEM130-001, TMEM130-002, TMEM130-008, TMEM130-006, TMEM130-004, TMEM130-005, TMEM130-201	0.21
1260	chr6:111408429-111409547	11	4.59e-17	0	0	0	chr6	111408429	111409547	*	SLC16A10-001	0.14
1261	chr5:523794-524941	8	4.68e-17	0	0	0	chr5	523794	524941	*	SLC9A3-001, SLC9A3-003, RP11-310P5.2-001	0.25
1262	chr5:71403804-71404742	6	4.69e-17	0	0	0	chr5	71403804	71404742	*	MAP1B-001, MAP1B-005, MAP1B-003, MAP1B-004, MAP1B-002	0.17
1263	chr4:111543401-111545062	11	4.72e-17	0	0	0	chr4	111543401	111545062	*	PITX2-005, PITX2-008, PITX2-010	0.36
1264	chr10:134411295-134411480	4	4.88e-17	0	0	0	chr10	134411295	134411480	*	NA	0.84
1265	chr19:13616871-13617584	7	5.69e-17	0	0	0	chr19	13616871	13617584	*	CACNA1A-001, CACNA1A-002	0.24
1266	chr5:92918517-92919647	7	5.7e-17	0	0	0	chr5	92918517	92919647	*	NR2F1-001, NR2F1-AS1-002, NR2F1-AS1-004, NR2F1-AS1-003, NR2F1-AS1-005, NR2F1-AS1-001, NR2F1-AS1-010, NR2F1-AS1-011	0.28
1267	chr8:38323059-38323844	5	5.85e-17	0	0	0	chr8	38323059	38323844	*	FGFR1-033, FGFR1-020, FGFR1-012, FGFR1-015, FGFR1-202, FGFR1-016, FGFR1-005, FGFR1-018, FGFR1-017, FGFR1-036, FGFR1-038, FGFR1-037, FGFR1-027, FGFR1-028	0.17
1268	chr4:15779999-15780849	7	5.86e-17	0	0	0	chr4	15779999	15780849	*	CD38-001, CD38-002, CD38-004, CD38-003	0.41
1269	chr21:40759534-40760258	6	5.87e-17	0	0	0	chr21	40759534	40760258	*	WRB-004, WRB-009, WRB-006	0.21
1270	chr16:25703018-25704507	9	6.28e-17	0	0	0	chr16	25703018	25704507	*	HS3ST4-001	0.26
1271	chr1:152487335-152488368	7	6.51e-17	0	0	0	chr1	152487335	152488368	*	CRCT1-001	0.37
1272	chr12:49483619-49484932	6	6.91e-17	0	0	0	chr12	49483619	49484932	*	RP11-386G11.8-002, RP11-386G11.8-001	0.22
1273	chr7:157369942-157370851	7	6.97e-17	0	0	0	chr7	157369942	157370851	*	NA	0.69
1274	chr5:137609681-137610920	12	6.99e-17	0	0	0	chr5	137609681	137610920	*	GFRA3-001, GFRA3-002	0.36
1275	chr5:19988018-19988944	14	7.42e-17	0	0	0	chr5	19988018	19988944	*	CDH18-001, CDH18-003, CDH18-009, CDH18-002, CDH18-008	0.33
1276	chr1:26686587-26687174	5	7.65e-17	0	0	0	chr1	26686587	26687174	*	NA	0.23
1277	chr3:170302404-170303830	11	7.65e-17	0	0	0	chr3	170302404	170303830	*	SLC7A14-001, SLC7A14-002	0.36
1278	chr12:14133336-14134816	7	7.65e-17	0	0	0	chr12	14133336	14134816	*	GRIN2B-001	0.28
1279	chr2:42328937-42329760	6	8.03e-17	0	0	0	chr2	42328937	42329760	*	NA	0.41
1280	chr19:19322527-19323330	5	8.17e-17	0	0	0	chr19	19322527	19323330	*	NCAN-001	0.26
1281	chr3:44063315-44063832	5	8.36e-17	0	0	0	chr3	44063315	44063832	*	NA	0.31
1282	chr1:151693503-151694320	7	8.38e-17	0	0	0	chr1	151693503	151694320	*	RIIAD1-004, RIIAD1-003, RIIAD1-002	0.42
1283	chr17:32907132-32908285	9	8.48e-17	0	0	0	chr17	32907132	32908285	*	TMEM132E-001, C17orf102-001	0.14
1284	chr10:43846281-43846705	5	8.52e-17	0	0	0	chr10	43846281	43846705	*	NA	0.41
1285	chr12:125534043-125534526	4	8.87e-17	0	0	0	chr12	125534043	125534526	*	NA	0.18
1286	chr5:134879326-134880436	6	8.92e-17	0	0	0	chr5	134879326	134880436	*	NA	0.29
1287	chr5:139525150-139526080	5	9.74e-17	0	0	0	chr5	139525150	139526080	*	NA	0.67
1288	chr6:99291343-99292438	8	9.81e-17	0	0	0	chr6	99291343	99292438	*	NA	0.44
1289	chr10:18429037-18430412	10	9.96e-17	0	0	0	chr10	18429037	18430412	*	CACNB2-002, CACNB2-001, CACNB2-008, CACNB2-009, CACNB2-010, CACNB2-012, CACNB2-011	0.14
1290	chr6:169539391-169540032	4	9.96e-17	0	0	0	chr6	169539391	169540032	*	NA	0.63
1291	chr3:6902337-6905031	14	1.01e-16	0	0	0	chr3	6902337	6905031	*	GRM7-001, GRM7-004, GRM7-003, GRM7-201, GRM7-202, GRM7-007, GRM7-002, GRM7-013, GRM7-015	0.31
1292	chr17:76503074-76503643	4	1.03e-16	0	0	0	chr17	76503074	76503643	*	NA	0.8
1293	chr2:96873994-96874649	7	1.04e-16	0	0	0	chr2	96873994	96874649	*	STARD7-001, STARD7-006, STARD7-AS1-001, STARD7-003	0.06
1294	chr9:35616726-35617323	3	1.04e-16	0	0	0	chr9	35616726	35617323	*	CD72-201, CD72-005, CD72-009, CD72-003, CD72-004, CD72-006, CD72-002	0.42
1295	chr5:100238260-100239529	12	1.07e-16	0	0	0	chr5	100238260	100239529	*	ST8SIA4-001, ST8SIA4-002, ST8SIA4-003	0.16
1296	chr14:78108189-78108822	5	1.08e-16	0	0	0	chr14	78108189	78108822	*	NA	0.32
1297	chr11:94134015-94135029	12	1.1e-16	0	0	0	chr11	94134015	94135029	*	GPR83-001, GPR83-002	0.29
1298	chr20:44992802-44993770	10	1.11e-16	0	0	0	chr20	44992802	44993770	*	SLC35C2-002, SLC35C2-001, SLC35C2-003, SLC35C2-005, SLC35C2-013, SLC35C2-011, SLC35C2-008, SLC35C2-012, SLC35C2-201	0.19
1299	chr5:178421711-178422260	6	1.2e-16	0	0	0	chr5	178421711	178422260	*	GRM6-201, GRM6-001, GRM6-002	0.5
1300	chr13:112711380-112712795	8	1.2e-16	0	0	0	chr13	112711380	112712795	*	NA	0.39
1301	chr1:167598958-167599830	6	1.23e-16	0	0	0	chr1	167598958	167599830	*	RCSD1-005, RCSD1-001, RP3-455J7.4-001, RCSD1-004, RCSD1-002, RCSD1-003, RCSD1-201	0.38
1302	chr10:102899262-102900491	8	1.24e-16	0	0	0	chr10	102899262	102900491	*	RP11-31L23.3-001	0.4
1303	chr1:63788933-63790044	4	1.31e-16	0	0	0	chr1	63788933	63790044	*	FOXD3-001, RP4-792G4.2-003, RP4-792G4.2-005, RP4-792G4.2-001, RP4-792G4.2-004, RP4-792G4.2-002	0.44
1304	chr14:88792913-88793741	10	1.31e-16	0	0	0	chr14	88792913	88793741	*	KCNK10-001	0.3
1305	chr1:181286843-181287967	8	1.33e-16	0	0	0	chr1	181286843	181287967	*	NA	0.22
1306	chr10:119000638-119001590	7	1.33e-16	0	0	0	chr10	119000638	119001590	*	SLC18A2-001, RP11-501J20.5-001, SLC18A2-002	0.23
1307	chr6:85473238-85474585	12	1.43e-16	0	0	0	chr6	85473238	85474585	*	TBX18-001, TBX18-003, TBX18-004, TBX18-002, TBX18-006	0.32
1308	chr2:225905741-225906664	3	1.47e-16	0	0	0	chr2	225905741	225906664	*	DOCK10-001, DOCK10-010, DOCK10-011, DOCK10-012	0.19
1309	chr17:80709150-80709357	2	1.5e-16	0	0	0	chr17	80709150	80709357	*	TBCD-001, TBCD-201, TBCD-005	0.19
1310	chr12:54378500-54379609	10	1.5e-16	0	0	0	chr12	54378500	54379609	*	HOXC10-001, HOXC-AS3-002, HOXC10-003, HOXC-AS3-003, RP11-834C11.12-001, HOXC10-005, HOXC10-004, HOXC-AS3-001, HOXC10-002, HOXC-AS3-004	0.17
1311	chr1:67772972-67773725	11	1.53e-16	0	0	0	chr1	67772972	67773725	*	IL12RB2-001, IL12RB2-201, IL12RB2-202, IL12RB2-203	0.31
1312	chr7:15725196-15727127	15	1.55e-16	0	0	0	chr7	15725196	15727127	*	MEOX2-001, AC005550.4-001	0.24
1313	chr13:27131484-27132431	12	1.56e-16	0	0	0	chr13	27131484	27132431	*	WASF3-001, WASF3-201	0.11
1314	chr3:120169368-120169821	3	1.56e-16	0	0	0	chr3	120169368	120169821	*	FSTL1-001, FSTL1-004, FSTL1-003, FSTL1-006, FSTL1-005, FSTL1-007, FSTL1-008	0.14
1315	chr5:157097845-157099197	11	1.56e-16	0	0	0	chr5	157097845	157099197	*	C5orf52-001, SOX30-004	0.29
1316	chr22:22862479-22863293	6	1.58e-16	0	0	0	chr22	22862479	22863293	*	ZNF280B-201, ZNF280B-001	0.32
1317	chr2:27070458-27072564	10	1.59e-16	0	0	0	chr2	27070458	27072564	*	DPYSL5-001, DPYSL5-002, DPYSL5-004, DPYSL5-005, DPYSL5-003	0.19
1318	chr1:192777635-192778890	12	1.7e-16	0	0	0	chr1	192777635	192778890	*	RGS2-001, RGS2-003, RGS2-002, RGS2-004	0.15
1319	chr20:1783515-1784365	6	1.71e-16	0	0	0	chr20	1783515	1784365	*	NA	0.27
1320	chr17:77764992-77765733	4	1.74e-16	0	0	0	chr17	77764992	77765733	*	NA	0.39
1321	chr9:4299221-4300203	5	1.74e-16	0	0	0	chr9	4299221	4300203	*	GLIS3-008, RP11-358M14.2-001, GLIS3-009, GLIS3-010, GLIS3-012, GLIS3-013, GLIS3-001, GLIS3-011	0.22
1322	chr6:26183508-26184245	10	1.75e-16	0	0	0	chr6	26183508	26184245	*	HIST1H2BE-001	0.24
1323	chr19:17015427-17015744	2	1.75e-16	0	0	0	chr19	17015427	17015744	*	CPAMD8-003	0.6
1324	chr2:172430723-172430816	3	1.77e-16	0	0	0	chr2	172430723	172430816	*	NA	0.31
1325	chr3:189838081-189838693	5	1.79e-16	0	0	0	chr3	189838081	189838693	*	LEPREL1-001, LEPREL1-AS1-001, LEPREL1-003, LEPREL1-002	0.25
1326	chr17:46810540-46811527	7	1.8e-16	0	0	0	chr17	46810540	46811527	*	CTD-2377D24.4-001	0.29
1327	chr5:174870895-174871864	7	1.81e-16	0	0	0	chr5	174870895	174871864	*	DRD1-001	0.22
1328	chr11:13031803-13032613	3	1.85e-16	0	0	0	chr11	13031803	13032613	*	RASSF10-201, RASSF10-001, CTC-497E21.3-001	0.28
1329	chr17:27917879-27918858	8	1.88e-16	0	0	0	chr17	27917879	27918858	*	GIT1-001, GIT1-011, ANKRD13B-001, GIT1-003, ANKRD13B-002, ANKRD13B-004, GIT1-006, GIT1-008, ANKRD13B-005, RP11-68I3.7-001	0.32
1330	chr2:74741573-74743437	12	1.9e-16	0	0	0	chr2	74741573	74743437	*	TLX2-001, TLX2-004, TLX2-003	0.34
1331	chr12:9555480-9555721	2	1.91e-16	0	0	0	chr12	9555480	9555721	*	NA	0.7
1332	chr13:100621382-100623362	9	1.98e-16	0	0	0	chr13	100621382	100623362	*	ZIC5-001	0.34
1333	chr16:29624485-29625259	7	1.99e-16	0	0	0	chr16	29624485	29625259	*	SLC7A5P1-001	0.24
1334	chr12:71833017-71833838	8	2.2e-16	0	0	0	chr12	71833017	71833838	*	LGR5-001, TSPAN8-001, LGR5-003, LGR5-004, LGR5-002	0.13
1335	chr6:6006707-6009556	16	2.25e-16	0	0	0	chr6	6006707	6009556	*	NRN1-001	0.32
1336	chr17:48619308-48620106	4	2.28e-16	0	0	0	chr17	48619308	48620106	*	SPATA20-002	0.22
1337	chr1:43472312-43472373	2	2.34e-16	0	0	0	chr1	43472312	43472373	*	NA	0.78
1338	chr3:154145810-154146816	7	2.38e-16	0	0	0	chr3	154145810	154146816	*	GPR149-001	0.24
1339	chrX:53448902-53449900	11	2.39e-16	0	0	0	chrX	53448902	53449900	*	SMC1A-001, RIBC1-004, RIBC1-002, SMC1A-201, RIBC1-201, SMC1A-003, RIBC1-003, SMC1A-002	0.11
1340	chr13:114126798-114127206	5	2.45e-16	0	0	0	chr13	114126798	114127206	*	NA	0.84
1341	chr11:1316142-1316436	2	2.48e-16	0	0	0	chr11	1316142	1316436	*	NA	0.43
1342	chr10:52750296-52751764	10	2.48e-16	0	0	0	chr10	52750296	52751764	*	PRKG1-001, PRKG1-201	0.28
1343	chr17:46805563-46806935	12	2.53e-16	0	0	0	chr17	46805563	46806935	*	HOXB13-001	0.22
1344	chr5:162929830-162931829	11	2.57e-16	0	0	0	chr5	162929830	162931829	*	MAT2B-001, MAT2B-002, MAT2B-012, MAT2B-004, MAT2B-010, MAT2B-011, MAT2B-005	0.2
1345	chr3:87137933-87138700	7	2.59e-16	0	0	0	chr3	87137933	87138700	*	NA	0.38
1346	chr4:682834-683240	5	2.59e-16	0	0	0	chr4	682834	683240	*	MFSD7-001, MFSD7-003, MFSD7-004, MFSD7-005, MFSD7-007, MFSD7-009, MFSD7-008, MFSD7-002	0.29
1347	chr1:119530144-119531122	7	2.61e-16	0	0	0	chr1	119530144	119531122	*	TBX15-001, TBX15-002	0.33
1348	chr20:42294903-42296114	7	2.63e-16	0	0	0	chr20	42294903	42296114	*	MYBL2-001, MYBL2-201	0.23
1349	chr12:112204327-112205368	8	2.65e-16	0	0	0	chr12	112204327	112205368	*	ALDH2-001, ALDH2-003, ALDH2-005	0.19
1350	chr11:27740495-27741077	4	2.74e-16	0	0	0	chr11	27740495	27741077	*	BDNF-003, BDNF-002, BDNF-001, BDNF-004	0.19
1351	chr11:17717280-17717818	5	2.74e-16	0	0	0	chr11	17717280	17717818	*	RP11-358H18.3-002, RP11-358H18.3-001, RP11-358H18.2-001	0.35
1352	chr6:169247803-169248433	3	2.75e-16	0	0	0	chr6	169247803	169248433	*	NA	0.63
1353	chr7:152622135-152623304	8	2.77e-16	0	0	0	chr7	152622135	152623304	*	NA	0.37
1354	chr1:2374849-2376119	6	2.8e-16	0	0	0	chr1	2374849	2376119	*	NA	0.29
1355	chr15:68594526-68594860	2	2.83e-16	0	0	0	chr15	68594526	68594860	*	RP11-709B3.2-001	0.67
1356	chr6:134638742-134639417	8	2.87e-16	0	0	0	chr6	134638742	134639417	*	SGK1-001, SGK1-021, SGK1-002, SGK1-020	0.25
1357	chr6:146349488-146351044	12	2.93e-16	0	0	0	chr6	146349488	146351044	*	GRM1-001, GRM1-019, GRM1-201, GRM1-202, GRM1-002, GRM1-018, GRM1-017, GRM1-020	0.25
1358	chr3:38080323-38081287	8	2.94e-16	0	0	0	chr3	38080323	38081287	*	DLEC1-001, DLEC1-201, DLEC1-002, DLEC1-202	0.45
1359	chr6:31038593-31039180	6	2.97e-16	0	0	0	chr6	31038593	31039180	*	NA	0.5
1360	chr5:44388688-44390215	12	2.98e-16	0	0	0	chr5	44388688	44390215	*	FGF10-001, FGF10-AS1-001, FGF10-002	0.2
1361	chr16:31342453-31343428	5	3.07e-16	0	0	0	chr16	31342453	31343428	*	ITGAM-008	0.48
1362	chr6:152957910-152958664	15	3.11e-16	0	0	0	chr6	152957910	152958664	*	SYNE1-201, SYNE1-202, SYNE1-009, SYNE1-001, SYNE1-002, SYNE1-204, SYNE1-014, SYNE1-030	0.23
1363	chr6:94128889-94129697	11	3.18e-16	0	0	0	chr6	94128889	94129697	*	EPHA7-002, EPHA7-001	0.15
1364	chr1:160053689-160054321	6	3.22e-16	0	0	0	chr1	160053689	160054321	*	NA	0.47
1365	chr15:28341193-28342256	7	3.24e-16	0	0	0	chr15	28341193	28342256	*	NA	0.21
1366	chr6:29705436-29706377	6	3.25e-16	0	0	0	chr6	29705436	29706377	*	HLA-F-AS1-003	0.49
1367	chr11:18813466-18814078	5	3.38e-16	0	0	0	chr11	18813466	18814078	*	PTPN5-001, PTPN5-201, PTPN5-006, PTPN5-002, PTPN5-202	0.19
1368	chr7:28448936-28450001	5	3.63e-16	0	0	0	chr7	28448936	28450001	*	CREB5-008, CREB5-006, CREB5-009, CREB5-007	0.18
1369	chr4:42153695-42154385	4	3.67e-16	0	0	0	chr4	42153695	42154385	*	BEND4-001, BEND4-002	0.28
1370	chr7:27204349-27205658	17	3.91e-16	0	0	0	chr7	27204349	27205658	*	HOXA9-001, HOXA9-007	0.44
1371	chr19:21511996-21512378	8	4.02e-16	0	0	0	chr19	21511996	21512378	*	ZNF708-001, ZNF708-002, ZNF708-004, ZNF708-003	0.14
1372	chr5:74907124-74908170	6	4.06e-16	0	0	0	chr5	74907124	74908170	*	ANKDD1B-001, ANKDD1B-002	0.5
1373	chr5:71852464-71853215	4	4.26e-16	0	0	0	chr5	71852464	71853215	*	NA	0.43
1374	chr17:14202916-14203652	4	4.37e-16	0	0	0	chr17	14202916	14203652	*	HS3ST3B1-001, HS3ST3B1-002, RP11-214O1.1-001	0.18
1375	chr12:49688844-49689685	5	4.43e-16	0	0	0	chr12	49688844	49689685	*	PRPH-001, PRPH-002, PRPH-003, PRPH-004, PRPH-006, PRPH-007, PRPH-008	0.48
1376	chr10:134800662-134800741	3	4.58e-16	0	0	0	chr10	134800662	134800741	*	NA	0.65
1377	chr17:46802517-46804309	8	4.61e-16	0	0	0	chr17	46802517	46804309	*	PRAC2-001, PRAC2-002, MIR3185-201	0.32
1378	chr8:105478683-105479674	10	4.79e-16	0	0	0	chr8	105478683	105479674	*	DPYS-001, DPYS-005	0.42
1379	chr7:116139705-116140593	6	4.88e-16	0	0	0	chr7	116139705	116140593	*	CAV2-001, CAV2-019, CAV2-023, AC002066.1-003, CAV2-002	0.3
1380	chr2:202899550-202900408	4	5.06e-16	0	0	0	chr2	202899550	202900408	*	FZD7-001, RP11-107N15.1-001	0.27
1381	chr8:57358130-57359414	14	5.11e-16	0	0	0	chr8	57358130	57359414	*	PENK-002, PENK-001, PENK-007, RP11-17A4.2-001, PENK-003, PENK-010, PENK-004, PENK-005, PENK-006	0.39
1382	chr12:21680220-21681006	8	5.22e-16	0	0	0	chr12	21680220	21681006	*	C12orf39-001, C12orf39-005, C12orf39-002, C12orf39-007, C12orf39-003, C12orf39-006, C12orf39-004	0.15
1383	chr1:245843825-245844133	4	5.29e-16	0	0	0	chr1	245843825	245844133	*	NA	0.77
1384	chr10:101292403-101293172	13	5.35e-16	0	0	0	chr10	101292403	101293172	*	NKX2-3-001, RP11-129J12.2-001	0.22
1385	chr10:135090098-135090565	5	5.43e-16	0	0	0	chr10	135090098	135090565	*	ADAM8-009, ADAM8-001, ADAM8-003, ADAM8-005, ADAM8-004, ADAM8-008, ADAM8-006, ADAM8-007	0.18
1386	chr10:64578131-64578939	5	5.76e-16	0	0	0	chr10	64578131	64578939	*	EGR2-202	0.21
1387	chr3:133464463-133465469	9	5.83e-16	0	0	0	chr3	133464463	133465469	*	TF-201, TF-001, TF-006, TF-009, TF-016, TF-005, TF-010, TF-008, TF-011, TF-017, TF-013, TF-012	0.54
1388	chr6:159589874-159591121	6	5.92e-16	0	0	0	chr6	159589874	159591121	*	FNDC1-001, FNDC1-201, RP11-13P5.2-001, RP11-13P5.2-002	0.38
1389	chr7:142494492-142495582	11	5.93e-16	0	0	0	chr7	142494492	142495582	*	TRBJ2-1-001, TRBJ2-2-001, TRBJ2-2P-001, TRBJ2-3-001, TRBJ2-4-001, TRBJ2-5-001, TRBJ2-6-001, TRBJ2-7-001	0.16
1390	chr5:38257516-38258884	14	6.05e-16	0	0	0	chr5	38257516	38258884	*	EGFLAM-001, EGFLAM-004, EGFLAM-012	0.24
1391	chr9:36985761-36986788	6	6.08e-16	0	0	0	chr9	36985761	36986788	*	NA	0.34
1392	chr2:106681831-106682640	8	6.45e-16	0	0	0	chr2	106681831	106682640	*	C2orf40-001, C2orf40-005	0.38
1393	chr12:49297508-49298070	9	6.81e-16	0	0	0	chr12	49297508	49298070	*	CCDC65-002, CCDC65-001, RP11-302B13.1-001, CCDC65-004, CCDC65-005	0.35
1394	chr3:71833631-71834840	8	6.99e-16	0	0	0	chr3	71833631	71834840	*	PROK2-002, PROK2-001	0.32
1395	chr3:125931526-125932534	6	7.04e-16	0	0	0	chr3	125931526	125932534	*	NA	0.26
1396	chr19:1753623-1754780	6	7.12e-16	0	0	0	chr19	1753623	1754780	*	ONECUT3-001	0.15
1397	chr17:6558064-6558815	5	7.33e-16	0	0	0	chr17	6558064	6558815	*	CTC-281F24.1-001, MIR4520A-201	0.54
1398	chr7:171238-171613	3	7.48e-16	0	0	0	chr7	171238	171613	*	NA	0.68
1399	chr2:219905564-219906749	11	8.08e-16	0	0	0	chr2	219905564	219906749	*	CCDC108-002, CCDC108-201, CCDC108-001, CCDC108-005, CCDC108-004, CCDC108-009, CCDC108-202, CCDC108-203, CCDC108-011, CCDC108-010, CCDC108-003, CCDC108-006	0.29
1400	chr3:194407750-194408965	6	8.08e-16	0	0	0	chr3	194407750	194408965	*	FAM43A-001	0.31
1401	chr22:44287485-44288021	9	8.15e-16	0	0	0	chr22	44287485	44288021	*	PNPLA5-201, PNPLA5-002, PNPLA5-003, PNPLA5-202, PNPLA5-001	0.19
1402	chr17:21279619-21280591	7	8.2e-16	0	0	0	chr17	21279619	21280591	*	KCNJ12-001	0.16
1403	chr12:15475116-15476085	11	8.32e-16	0	0	0	chr12	15475116	15476085	*	PTPRO-001, PTPRO-002, PTPRO-003, PTPRO-008	0.27
1404	chr2:1625016-1625325	5	8.89e-16	0	0	0	chr2	1625016	1625325	*	AC144450.1-001	0.8
1405	chr5:145724352-145725171	6	9.18e-16	0	0	0	chr5	145724352	145725171	*	NA	0.28
1406	chr11:128562908-128564106	9	9.31e-16	0	0	0	chr11	128562908	128564106	*	FLI1-202, FLI1-002, SENCR-001, FLI1-008, FLI1-001, FLI1-003	0.29
1407	chr1:46955990-46956839	4	9.48e-16	0	0	0	chr1	46955990	46956839	*	NA	0.27
1408	chr11:124709223-124709925	5	9.5e-16	0	0	0	chr11	124709223	124709925	*	NA	0.17
1409	chr20:9819272-9819820	7	9.53e-16	0	0	0	chr20	9819272	9819820	*	PAK7-002, PAK7-003, PAK7-001	0.21
1410	chr18:43305540-43305784	3	9.79e-16	0	0	0	chr18	43305540	43305784	*	SLC14A1-002, SLC14A1-004, SLC14A1-006, SLC14A1-009, SLC14A1-003, SLC14A1-005, SLC14A1-014, SLC14A1-013, SLC14A1-012, SLC14A1-007, SLC14A1-022, SLC14A1-015, SLC14A1-016, SLC14A1-017	0.73
1411	chr3:142607280-142608228	12	9.82e-16	0	0	0	chr3	142607280	142608228	*	PCOLCE2-001, PCOLCE2-002, PCOLCE2-003, PCOLCE2-004, PCOLCE2-005, PCOLCE2-008	0.13
1412	chr2:242743214-242743958	5	9.98e-16	0	0	0	chr2	242743214	242743958	*	AC114730.5-001	0.21
1413	chr4:81106287-81106857	9	1.02e-15	0	0	0	chr4	81106287	81106857	*	PRDM8-201, PRDM8-003, PRDM8-008, PRDM8-011, PRDM8-010, PRDM8-005, PRDM8-006, PRDM8-009, PRDM8-004	0.34
1414	chr18:44777736-44778236	5	1.04e-15	0	0	0	chr18	44777736	44778236	*	NA	0.32
1415	chr4:115518992-115520072	11	1.04e-15	0	0	0	chr4	115518992	115520072	*	UGT8-001, UGT8-003	0.22
1416	chr16:10855688-10856165	3	1.05e-15	0	0	0	chr16	10855688	10856165	*	NA	0.84
1417	chr5:404264-404996	7	1.06e-15	0	0	0	chr5	404264	404996	*	CTD-2228K2.2-001	0.71
1418	chr5:72715464-72716074	6	1.07e-15	0	0	0	chr5	72715464	72716074	*	NA	0.26
1419	chr2:29033352-29034052	4	1.12e-15	0	0	0	chr2	29033352	29034052	*	SPDYA-002, SPDYA-001, SPDYA-005, SPDYA-004, RP11-713D19.1-001	0.25
1420	chr9:124989915-124990754	5	1.15e-15	0	0	0	chr9	124989915	124990754	*	LHX6-006, LHX6-003, LHX6-002, LHX6-001, LHX6-009, LHX6-013, LHX6-010, LHX6-012, LHX6-011	0.32
1421	chr17:34077141-34077293	3	1.15e-15	0	0	0	chr17	34077141	34077293	*	NA	0.38
1422	chr6:26331217-26332446	7	1.16e-15	0	0	0	chr6	26331217	26332446	*	NA	0.3
1423	chr2:178257266-178257923	13	1.26e-15	0	0	0	chr2	178257266	178257923	*	AGPS-001, AC074286.1-001, AGPS-002, AC074286.1-003, AC074286.1-002, NFE2L2-003	0.09
1424	chr6:33084420-33085063	20	1.28e-15	0	0	0	chr6	33084420	33085063	*	NA	0.27
1425	chr5:152869882-152870490	3	1.3e-15	0	0	0	chr5	152869882	152870490	*	GRIA1-001, GRIA1-005, GRIA1-014, GRIA1-002, GRIA1-006, GRIA1-012, GRIA1-013, GRIA1-007, GRIA1-009, GRIA1-008, GRIA1-010	0.51
1426	chr20:9494838-9496625	9	1.36e-15	0	0	0	chr20	9494838	9496625	*	LAMP5-001, LAMP5-002, RP5-1119D9.4-001	0.29
1427	chr15:41913293-41914122	5	1.37e-15	0	0	0	chr15	41913293	41914122	*	MGA-002, MGA-007	0.16
1428	chr9:95946891-95947766	4	1.39e-15	0	0	0	chr9	95946891	95947766	*	WNK2-001, WNK2-201, WNK2-202, WNK2-203, WNK2-204, WNK2-205, WNK2-009, WNK2-011	0.33
1429	chr18:11752089-11752592	4	1.41e-15	0	0	0	chr18	11752089	11752592	*	GNAL-004, GNAL-002, GNAL-005, GNAL-008, GNAL-009, GNAL-010	0.26
1430	chr10:26726877-26728036	11	1.47e-15	0	0	0	chr10	26726877	26728036	*	APBB1IP-001, APBB1IP-003	0.23
1431	chr11:406492-407183	6	1.49e-15	0	0	0	chr11	406492	407183	*	SIGIRR-023, SIGIRR-020, SIGIRR-019, SIGIRR-021, SIGIRR-022	0.45
1432	chr4:779480-780336	5	1.51e-15	0	0	0	chr4	779480	780336	*	NA	0.45
1433	chr20:61446962-61448534	38	1.53e-15	0	0	0	chr20	61446962	61448534	*	COL9A3-001, COL9A3-005, COL9A3-009, COL9A3-004	0.27
1434	chr7:73441834-73443113	8	1.53e-15	0	0	0	chr7	73441834	73443113	*	ELN-002, ELN-001, ELN-004, ELN-010, ELN-201, ELN-012, ELN-006, ELN-007, ELN-013, ELN-008, ELN-005, ELN-024, ELN-023, ELN-027, ELN-011, ELN-014, ELN-020, ELN-015, ELN-025, ELN-003, ELN-009, ELN-017, ELN-019, ELN-026, ELN-022, ELN-021, ELN-018, ELN-016	0.21
1435	chr5:140105089-140105772	10	1.53e-15	0	0	0	chr5	140105089	140105772	*	VTRNA1-3-201	0.41
1436	chr3:13920053-13922426	10	1.53e-15	0	0	0	chr3	13920053	13922426	*	WNT7A-001, WNT7A-002	0.18
1437	chr14:94943184-94943234	2	1.54e-15	0	0	0	chr14	94943184	94943234	*	SERPINA9-005, SERPINA9-001, SERPINA9-008, SERPINA9-006, SERPINA9-004, SERPINA9-002, SERPINA9-003	0.53
1438	chr16:3355079-3356011	7	1.54e-15	0	0	0	chr16	3355079	3356011	*	TIGD7-001, ZNF75A-002, TIGD7-002, ZNF75A-008, TIGD7-006, TIGD7-007, TIGD7-004, TIGD7-005, ZNF75A-001, TIGD7-008, ZNF75A-003, TIGD7-003	0.16
1439	chr6:30095195-30095802	22	1.54e-15	0	0	0	chr6	30095195	30095802	*	NA	0.5
1440	chr5:95768418-95769079	9	1.58e-15	0	0	0	chr5	95768418	95769079	*	PCSK1-001, PCSK1-002, PCSK1-005	0.35
1441	chr11:6341349-6342510	12	1.6e-15	0	0	0	chr11	6341349	6342510	*	PRKCDBP-001, PRKCDBP-003, PRKCDBP-004, PRKCDBP-002	0.26
1442	chr2:220173591-220174677	7	1.6e-15	0	0	0	chr2	220173591	220174677	*	PTPRN-001, PTPRN-003, PTPRN-012, PTPRN-021, PTPRN-011, PTPRN-013, PTPRN-008, PTPRN-009, PTPRN-006, PTPRN-014, PTPRN-015, PTPRN-010, PTPRN-005	0.54
1443	chr10:4867996-4869088	11	1.63e-15	0	0	0	chr10	4867996	4869088	*	AKR1E2-006, AKR1E2-014, AKR1E2-010, AKR1E2-002, AKR1E2-004, AKR1E2-008, AKR1E2-011, AKR1E2-009	0.47
1444	chr17:79919578-79919727	2	1.69e-15	0	0	0	chr17	79919578	79919727	*	NOTUM-001, NOTUM-002, NOTUM-003, NOTUM-004	0.22
1445	chr12:124929590-124930160	5	1.71e-15	0	0	0	chr12	124929590	124930160	*	NA	0.84
1446	chr15:66274343-66274894	6	1.74e-15	0	0	0	chr15	66274343	66274894	*	NA	0.19
1447	chr1:61519473-61520099	6	1.75e-15	0	0	0	chr1	61519473	61520099	*	NFIA-013	0.33
1448	chr8:2074935-2075820	5	1.79e-15	0	0	0	chr8	2074935	2075820	*	MYOM2-005, MYOM2-015	0.28
1449	chr8:69242921-69244734	14	1.81e-15	0	0	0	chr8	69242921	69244734	*	C8orf34-003, C8orf34-008, RP11-664D7.4-001, C8orf34-001, C8orf34-005, C8orf34-201	0.17
1450	chr9:140247365-140247487	2	1.87e-15	0	0	0	chr9	140247365	140247487	*	EXD3-013, EXD3-014, EXD3-009	0.7
1451	chrX:13670660-13671632	10	1.91e-15	0	0	0	chrX	13670660	13671632	*	TCEANC-201, TCEANC-002, TCEANC-003, TCEANC-202, TCEANC-203	0.11
1452	chr12:107713416-107715146	9	1.91e-15	0	0	0	chr12	107713416	107715146	*	BTBD11-003, BTBD11-007, BTBD11-002, BTBD11-001, BTBD11-006	0.12
1453	chr1:52194898-52195686	6	1.95e-15	0	0	0	chr1	52194898	52195686	*	OSBPL9-006, OSBPL9-007, OSBPL9-022, OSBPL9-011, OSBPL9-008, OSBPL9-021, OSBPL9-019, OSBPL9-010, OSBPL9-017, OSBPL9-020, OSBPL9-018	0.11
1454	chr7:100253792-100254149	5	1.96e-15	0	0	0	chr7	100253792	100254149	*	ACTL6B-001, ACTL6B-002, ACTL6B-004, ACTL6B-003, ACTL6B-005	0.47
1455	chr3:44037001-44038484	7	1.97e-15	0	0	0	chr3	44037001	44038484	*	RP4-555D20.3-001	0.25
1456	chr7:27285136-27286234	6	1.97e-15	0	0	0	chr7	27285136	27286234	*	EVX1-AS-001, EVX1-005, EVX1-AS-002	0.33
1457	chr11:35639276-35639998	9	1.99e-15	0	0	0	chr11	35639276	35639998	*	FJX1-001, FJX1-002	0.15
1458	chr9:101469285-101470884	7	2.1e-15	0	0	0	chr9	101469285	101470884	*	GABBR2-001	0.23
1459	chr6:32164323-32165237	20	2.13e-15	0	0	0	chr6	32164323	32165237	*	GPSM3-002, NOTCH4-201, NOTCH4-005	0.28
1460	chr12:93966978-93967711	5	2.19e-15	0	0	0	chr12	93966978	93967711	*	SOCS2-AS1-001, SOCS2-AS1-002, SOCS2-010, SOCS2-008, SOCS2-005, SOCS2-006, SOCS2-013, SOCS2-009, SOCS2-011, SOCS2-AS1-004, SOCS2-012	0.35
1461	chr8:23566799-23567941	8	2.25e-15	0	0	0	chr8	23566799	23567941	*	NA	0.36
1462	chr16:6068831-6069731	7	2.33e-15	0	0	0	chr16	6068831	6069731	*	RBFOX1-009, RBFOX1-010, RBFOX1-014, RBFOX1-013, RBFOX1-003, RBFOX1-004	0.3
1463	chr4:174443242-174443865	5	2.37e-15	0	0	0	chr4	174443242	174443865	*	NA	0.27
1464	chr12:48397225-48398535	10	2.39e-15	0	0	0	chr12	48397225	48398535	*	COL2A1-008, COL2A1-001, COL2A1-005, COL2A1-002, COL2A1-003	0.18
1465	chr5:178593924-178594990	8	2.42e-15	0	0	0	chr5	178593924	178594990	*	NA	0.38
1466	chr1:26551518-26552116	5	2.45e-15	0	0	0	chr1	26551518	26552116	*	RP11-231P20.2-002	0.38
1467	chr5:79865808-79866431	7	2.51e-15	0	0	0	chr5	79865808	79866431	*	ANKRD34B-001, ANKRD34B-002	0.24
1468	chr16:10276081-10277317	13	2.54e-15	0	0	0	chr16	10276081	10277317	*	GRIN2A-002, GRIN2A-001, GRIN2A-201, GRIN2A-202, GRIN2A-006, GRIN2A-005	0.14
1469	chr14:57283315-57284096	5	2.54e-15	0	0	0	chr14	57283315	57284096	*	NA	0.33
1470	chr3:62358379-62359773	8	2.58e-15	0	0	0	chr3	62358379	62359773	*	FEZF2-001, FEZF2-002, FEZF2-004	0.3
1471	chr6:5996562-5997375	7	2.61e-15	0	0	0	chr6	5996562	5997375	*	NA	0.28
1472	chr8:65492280-65494101	12	2.62e-15	0	0	0	chr8	65492280	65494101	*	BHLHE22-001, RP11-21C4.1-001	0.21
1473	chr2:223169965-223171105	6	2.69e-15	0	0	0	chr2	223169965	223171105	*	NA	0.32
1474	chr19:12978255-12978805	8	2.81e-15	0	0	0	chr19	12978255	12978805	*	MAST1-009	0.44
1475	chr21:39288348-39289128	9	2.82e-15	0	0	0	chr21	39288348	39289128	*	KCNJ6-001	0.24
1476	chr4:41258560-41259283	7	2.85e-15	0	0	0	chr4	41258560	41259283	*	UCHL1-001, UCHL1-003, UCHL1-004, UCHL1-005, UCHL1-011, UCHL1-010, UCHL1-AS1-002, UCHL1-009, UCHL1-AS1-001, UCHL1-002, UCHL1-012, UCHL1-007	0.38
1477	chr7:1272255-1273394	10	2.85e-15	0	0	0	chr7	1272255	1273394	*	UNCX-001	0.22
1478	chr3:179754239-179755235	11	2.9e-15	0	0	0	chr3	179754239	179755235	*	PEX5L-005, PEX5L-004, PEX5L-001, PEX5L-003, PEX5L-010, PEX5L-002	0.13
1479	chr1:177133536-177133946	5	2.9e-15	0	0	0	chr1	177133536	177133946	*	ASTN1-006, ASTN1-001, ASTN1-201, ASTN1-002, ASTN1-003	0.21
1480	chr3:186079367-186080868	10	2.91e-15	0	0	0	chr3	186079367	186080868	*	DGKG-001, DGKG-004, DGKG-003, DGKG-002, DGKG-201	0.23
1481	chr10:94825257-94826053	6	2.99e-15	0	0	0	chr10	94825257	94826053	*	NA	0.43
1482	chr20:23015624-23016315	7	3.05e-15	0	0	0	chr20	23015624	23016315	*	SSTR4-001	0.5
1483	chr10:106113175-106113611	7	3.06e-15	0	0	0	chr10	106113175	106113611	*	CCDC147-201, CCDC147-001, CCDC147-AS1-001	0.14
1484	chr6:50813341-50814305	6	3.08e-15	0	0	0	chr6	50813341	50814305	*	NA	0.45
1485	chr5:89853771-89854979	9	3.21e-15	0	0	0	chr5	89853771	89854979	*	GPR98-001	0.15
1486	chr10:125425583-125426048	6	3.27e-15	0	0	0	chr10	125425583	125426048	*	GPR26-001	0.26
1487	chr7:105221826-105222180	8	3.32e-15	0	0	0	chr7	105221826	105222180	*	EFCAB10-003, EFCAB10-001, EFCAB10-004, EFCAB10-002, YBX1P2-001	0.19
1488	chr18:56530302-56531159	5	3.34e-15	0	0	0	chr18	56530302	56531159	*	ZNF532-001, ZNF532-007, ZNF532-015, ZNF532-012, ZNF532-009, ZNF532-006, ZNF532-004, ZNF532-011, ZNF532-008, ZNF532-013, ZNF532-014, ZNF532-003, ZNF532-002, ZNF532-005, ZNF532-010	0.28
1489	chr17:1053674-1053794	3	3.34e-15	0	0	0	chr17	1053674	1053794	*	NA	0.71
1490	chr2:10219586-10221331	11	3.35e-15	0	0	0	chr2	10219586	10221331	*	CYS1-001, CYS1-002	0.3
1491	chr17:66596999-66597500	5	3.36e-15	0	0	0	chr17	66596999	66597500	*	FAM20A-002, FAM20A-001	0.19
1492	chr13:112758379-112760313	9	3.38e-15	0	0	0	chr13	112758379	112760313	*	LINC00404-001, LINC00403-001	0.31
1493	chr17:11501503-11502254	12	3.4e-15	0	0	0	chr17	11501503	11502254	*	DNAH9-001, DNAH9-003, DNAH9-005, DNAH9-004	0.19
1494	chr1:229569046-229570665	17	3.44e-15	0	0	0	chr1	229569046	229570665	*	ACTA1-201, ACTA1-001	0.24
1495	chr6:108485043-108487903	21	3.64e-15	0	0	0	chr6	108485043	108487903	*	NR2E1-002, NR2E1-001, OSTM1-006, OSTM1-007	0.34
1496	chr11:125365004-125366267	10	3.72e-15	0	0	0	chr11	125365004	125366267	*	FEZ1-001, FEZ1-006, FEZ1-002, FEZ1-005, FEZ1-004, AP000708.1-001, FEZ1-009	0.22
1497	chr17:80859886-80860507	5	4.08e-15	0	0	0	chr17	80859886	80860507	*	TBCD-018	0.86
1498	chr3:172166920-172167810	8	4.1e-15	0	0	0	chr3	172166920	172167810	*	GHSR-001, GHSR-002	0.42
1499	chr19:5338881-5339092	3	4.1e-15	0	0	0	chr19	5338881	5339092	*	PTPRS-201, PTPRS-202, PTPRS-203, PTPRS-204, PTPRS-205, PTPRS-004	0.49
1500	chr5:175223497-175224721	9	4.17e-15	0	0	0	chr5	175223497	175224721	*	CPLX2-001, CPLX2-010, CPLX2-009	0.22
1501	chr7:92465270-92466386	9	4.22e-15	0	0	0	chr7	92465270	92466386	*	CDK6-002, AC002454.1-001, AC002454.1-002, CDK6-004	0.18
1502	chr6:73331114-73331680	6	4.51e-15	0	0	0	chr6	73331114	73331680	*	KCNQ5-006, KCNQ5-201, KCNQ5-202, KCNQ5-002, KCNQ5-001, KCNQ5-203, KCNQ5-204, KCNQ5-205	0.15
1503	chr12:21809973-21811034	18	4.62e-15	0	0	0	chr12	21809973	21811034	*	LDHB-001, LDHB-004, LDHB-002, LDHB-003, LDHB-007	0.13
1504	chr20:42875135-42876091	10	4.78e-15	0	0	0	chr20	42875135	42876091	*	GDAP1L1-001, GDAP1L1-005, GDAP1L1-004, GDAP1L1-006, GDAP1L1-201	0.41
1505	chr10:103991057-103991857	5	4.83e-15	0	0	0	chr10	103991057	103991857	*	PITX3-201	0.35
1506	chr5:83678796-83680326	9	4.96e-15	0	0	0	chr5	83678796	83680326	*	EDIL3-001, EDIL3-003, CTD-2269F5.1-002, CTD-2269F5.1-001, CTD-2269F5.1-004, CTD-2269F5.1-003, CTD-2269F5.1-005	0.21
1507	chr10:135149648-135150517	9	4.99e-15	0	0	0	chr10	135149648	135150517	*	CALY-001, CALY-004, CALY-201, CALY-005	0.2
1508	chr6:124124275-124125371	8	5.01e-15	0	0	0	chr6	124124275	124125371	*	NKAIN2-001, NKAIN2-002, NKAIN2-003, NKAIN2-202	0.16
1509	chr12:121163144-121164194	13	5.02e-15	0	0	0	chr12	121163144	121164194	*	ACADS-001, ACADS-002, ACADS-003, RP11-173P15.5-001	0.26
1510	chr1:158083159-158083569	6	5.17e-15	0	0	0	chr1	158083159	158083569	*	NA	0.26
1511	chr21:35831871-35832364	8	5.17e-15	0	0	0	chr21	35831871	35832364	*	KCNE1-001, KCNE1-202	0.34
1512	chr4:184718401-184719063	3	5.26e-15	0	0	0	chr4	184718401	184719063	*	NA	0.2
1513	chr5:66124167-66124801	7	5.29e-15	0	0	0	chr5	66124167	66124801	*	MAST4-002, MAST4-020, MAST4-021, MAST4-005	0.36
1514	chr13:31480128-31480979	9	5.48e-15	0	0	0	chr13	31480128	31480979	*	MEDAG-001, MEDAG-002	0.27
1515	chr6:91320614-91321150	4	5.48e-15	0	0	0	chr6	91320614	91321150	*	NA	0.22
1516	chr2:45155408-45156207	7	5.53e-15	0	0	0	chr2	45155408	45156207	*	NA	0.31
1517	chr18:35104118-35105154	5	5.7e-15	0	0	0	chr18	35104118	35105154	*	NA	0.41
1518	chr6:28641651-28642394	10	5.92e-15	0	0	0	chr6	28641651	28642394	*	NA	0.29
1519	chr4:82135987-82136940	6	5.98e-15	0	0	0	chr4	82135987	82136940	*	PRKG2-001, PRKG2-202	0.25
1520	chr4:142053146-142053970	4	6.05e-15	0	0	0	chr4	142053146	142053970	*	RNF150-002, RNF150-003, RNF150-001	0.21
1521	chr15:68127656-68128633	6	6.09e-15	0	0	0	chr15	68127656	68128633	*	NA	0.31
1522	chr5:59188920-59189934	12	6.16e-15	0	0	0	chr5	59188920	59189934	*	PDE4D-001, PDE4D-002	0.2
1523	chr5:140787013-140787864	6	6.2e-15	0	0	0	chr5	140787013	140787864	*	PCDHGB6-001	0.45
1524	chr2:176987161-176988284	11	6.48e-15	0	0	0	chr2	176987161	176988284	*	HOXD9-001	0.45
1525	chr11:124734412-124736135	14	6.48e-15	0	0	0	chr11	124734412	124736135	*	ROBO3-001	0.16
1526	chr1:63795279-63796263	8	7.1e-15	0	0	0	chr1	63795279	63796263	*	NA	0.48
1527	chr2:73151201-73151966	5	7.21e-15	0	0	0	chr2	73151201	73151966	*	EMX1-005, EMX1-004	0.36
1528	chr19:55574425-55574951	8	7.32e-15	0	0	0	chr19	55574425	55574951	*	RDH13-002, RDH13-003, RDH13-015, RDH13-016, RDH13-014, RDH13-005, RDH13-004	0.25
1529	chr1:66258441-66259084	5	7.37e-15	0	0	0	chr1	66258441	66259084	*	PDE4B-001, PDE4B-002	0.16
1530	chr5:177612982-177613003	2	7.42e-15	0	0	0	chr5	177612982	177613003	*	GMCL1P1-001	0.69
1531	chr3:128564815-128565090	5	7.44e-15	0	0	0	chr3	128564815	128565090	*	RP11-221E20.5-001	0.35
1532	chr6:30651511-30652829	17	7.48e-15	0	0	0	chr6	30651511	30652829	*	NA	0.49
1533	chr1:40254184-40255555	16	7.51e-15	0	0	0	chr1	40254184	40255555	*	BMP8B-001, BMP8B-201, RP1-118J21.25-001	0.28
1534	chr10:122708532-122709029	4	7.65e-15	0	0	0	chr10	122708532	122709029	*	NA	0.44
1535	chr14:77227545-77228753	11	7.78e-15	0	0	0	chr14	77227545	77228753	*	VASH1-001, VASH1-002, RP11-99E15.2-001	0.15
1536	chr5:154026930-154027481	5	8.21e-15	0	0	0	chr5	154026930	154027481	*	NA	0.43
1537	chr10:23633066-23633759	5	8.59e-15	0	0	0	chr10	23633066	23633759	*	C10orf67-001, C10orf67-002, RP11-371A19.2-001	0.13
1538	chr3:10857456-10858504	13	8.89e-15	0	0	0	chr3	10857456	10858504	*	SLC6A11-001, SLC6A11-002	0.29
1539	chr17:75524696-75525361	5	9.04e-15	0	0	0	chr17	75524696	75525361	*	RP11-13K12.2-002, RP11-13K12.2-004, RP11-13K12.2-003, RP11-13K12.2-001	0.28
1540	chr1:240774809-240775468	5	9.15e-15	0	0	0	chr1	240774809	240775468	*	GREM2-001	0.22
1541	chr4:8270795-8271792	9	9.2e-15	0	0	0	chr4	8270795	8271792	*	HTRA3-001, HTRA3-002	0.36
1542	chr6:29701494-29702053	3	9.27e-15	0	0	0	chr6	29701494	29702053	*	NA	0.62
1543	chr10:38644991-38645740	7	9.36e-15	0	0	0	chr10	38644991	38645740	*	HSD17B7P2-201, HSD17B7P2-202, HSD17B7P2-203, HSD17B7P2-002, HSD17B7P2-001	0.21
1544	chr21:28339262-28340139	8	9.4e-15	0	0	0	chr21	28339262	28340139	*	ADAMTS5-001	0.21
1545	chr5:76373022-76373803	5	9.53e-15	0	0	0	chr5	76373022	76373803	*	NA	0.36
1546	chr12:132905735-132906443	5	9.56e-15	0	0	0	chr12	132905735	132906443	*	GALNT9-009, GALNT9-010, RP13-895J2.7-001	0.2
1547	chr3:134125326-134125870	5	9.61e-15	0	0	0	chr3	134125326	134125870	*	NA	0.24
1548	chr13:96204669-96206104	11	9.85e-15	0	0	0	chr13	96204669	96206104	*	CLDN10-002	0.39
1549	chr10:121300857-121301765	4	9.92e-15	0	0	0	chr10	121300857	121301765	*	RGS10-001	0.37
1550	chr4:109087912-109088779	7	1.01e-14	0	0	0	chr4	109087912	109088779	*	LEF1-001, LEF1-201, LEF1-AS1-001, LEF1-020, LEF1-008, LEF1-007, LEF1-002, LEF1-019, LEF1-009, LEF1-005, LEF1-018, LEF1-004, LEF1-006, LEF1-003	0.16
1551	chr3:27771339-27772058	8	1.06e-14	0	0	0	chr3	27771339	27772058	*	NA	0.33
1552	chr1:156405368-156406349	6	1.07e-14	0	0	0	chr1	156405368	156406349	*	NA	0.29
1553	chr17:43098904-43099567	5	1.09e-14	0	0	0	chr17	43098904	43099567	*	NA	0.27
1554	chr10:119301464-119302540	12	1.12e-14	0	0	0	chr10	119301464	119302540	*	EMX2OS-001, EMX2-004, EMX2OS-002, EMX2-003, EMX2-001	0.36
1555	chr20:32254706-32255491	3	1.12e-14	0	0	0	chr20	32254706	32255491	*	ACTL10-001, NECAB3-006, NECAB3-001, NECAB3-022	0.24
1556	chr9:90112515-90113593	6	1.12e-14	0	0	0	chr9	90112515	90113593	*	DAPK1-001, DAPK1-010, DAPK1-007, DAPK1-201, DAPK1-014, DAPK1-008, DAPK1-015, DAPK1-012, DAPK1-011, DAPK1-009, DAPK1-005	0.14
1557	chr18:25755311-25756657	8	1.13e-14	0	0	0	chr18	25755311	25756657	*	CDH2-001	0.25
1558	chr6:160182184-160183909	17	1.13e-14	0	0	0	chr6	160182184	160183909	*	ACAT2-001, ACAT2-002, SOD2-005, ACAT2-201, SOD2-004	0.17
1559	chr12:20521635-20522674	8	1.13e-14	0	0	0	chr12	20521635	20522674	*	PDE3A-001, RP11-284H19.1-001, PDE3A-003	0.17
1560	chr12:3601880-3602937	9	1.15e-14	0	0	0	chr12	3601880	3602937	*	PRMT8-001, PRMT8-004	0.15
1561	chr2:217559020-217559688	5	1.19e-14	0	0	0	chr2	217559020	217559688	*	IGFBP5-001, AC007563.5-001, IGFBP5-003, IGFBP5-004	0.11
1562	chr7:8472973-8473990	8	1.2e-14	0	0	0	chr7	8472973	8473990	*	NXPH1-001, NXPH1-004, NXPH1-003, NXPH1-201	0.21
1563	chr20:3712795-3713584	7	1.21e-14	0	0	0	chr20	3712795	3713584	*	HSPA12B-001, HSPA12B-002, HSPA12B-201	0.52
1564	chr6:116937400-116938100	10	1.22e-14	0	0	0	chr6	116937400	116938100	*	RSPH4A-002, RSPH4A-001, RSPH4A-201	0.12
1565	chr10:21783344-21784395	9	1.22e-14	0	0	0	chr10	21783344	21784395	*	CASC10-001, MIR1915-201	0.26
1566	chr4:40858965-40859344	9	1.26e-14	0	0	0	chr4	40858965	40859344	*	APBB2-007, APBB2-025, APBB2-026, APBB2-027, APBB2-201	0.44
1567	chr12:75728104-75728752	8	1.3e-14	0	0	0	chr12	75728104	75728752	*	GLIPR1L1-001, GLIPR1L1-002	0.38
1568	chr2:71017211-71017887	5	1.34e-14	0	0	0	chr2	71017211	71017887	*	FIGLA-001	0.3
1569	chr5:1444852-1446443	12	1.34e-14	0	0	0	chr5	1444852	1446443	*	SLC6A3-001, SLC6A3-201, SLC6A3-002	0.28
1570	chr6:70576168-70577059	11	1.35e-14	0	0	0	chr6	70576168	70577059	*	COL19A1-001, COL19A1-005, COL19A1-004	0.21
1571	chr5:94955575-94956175	8	1.36e-14	0	0	0	chr5	94955575	94956175	*	GPR150-001	0.34
1572	chr11:2883529-2884460	9	1.44e-14	0	0	0	chr11	2883529	2884460	*	KCNQ1-AS1-002	0.48
1573	chr15:37389585-37391721	12	1.49e-14	0	0	0	chr15	37389585	37391721	*	MEIS2-201, MEIS2-012, MEIS2-002, MEIS2-202, MEIS2-203, MEIS2-005, MEIS2-007, MEIS2-003, MEIS2-204, MEIS2-017, MEIS2-018, MEIS2-008, MEIS2-014, RP11-128A17.1-001, MEIS2-028, MEIS2-009, MEIS2-019, MEIS2-021, MEIS2-006, MEIS2-001	0.29
1574	chr1:22351256-22351864	8	1.5e-14	0	0	0	chr1	22351256	22351864	*	LINC00339-201, LINC00339-001, LINC00339-003, LINC00339-004, RP1-224A6.3-001	0.17
1575	chr17:27942773-27943450	3	1.51e-14	0	0	0	chr17	27942773	27943450	*	CORO6-203, CORO6-006, CORO6-002, CORO6-007	0.35
1576	chr4:1396306-1397053	3	1.51e-14	0	0	0	chr4	1396306	1397053	*	NA	0.36
1577	chr1:113497932-113498438	7	1.53e-14	0	0	0	chr1	113497932	113498438	*	SLC16A1-001, SLC16A1-AS1-002, SLC16A1-AS1-004, SLC16A1-AS1-003, SLC16A1-003, SLC16A1-201, SLC16A1-AS1-001, SLC16A1-002, SLC16A1-004, SLC16A1-202	0.24
1578	chr4:55991202-55992458	12	1.56e-14	0	0	0	chr4	55991202	55992458	*	KDR-001, KDR-002	0.14
1579	chr11:123524633-123525237	5	1.56e-14	0	0	0	chr11	123524633	123525237	*	SCN3B-201, SCN3B-001, SCN3B-004, SCN3B-003, SCN3B-002	0.19
1580	chr1:18809030-18809764	7	1.62e-14	0	0	0	chr1	18809030	18809764	*	KLHDC7A-001	0.77
1581	chr3:142442711-142443340	6	1.82e-14	0	0	0	chr3	142442711	142443340	*	TRPC1-001, TRPC1-004, TRPC1-002	0.09
1582	chr19:17798846-17799384	6	1.82e-14	0	0	0	chr19	17798846	17799384	*	UNC13A-202, UNC13A-001, UNC13A-004, UNC13A-002, UNC13A-005	0.24
1583	chr16:1967781-1969016	10	1.84e-14	0	0	0	chr16	1967781	1969016	*	HS3ST6-201, HS3ST6-202, HS3ST6-001	0.22
1584	chr11:91957448-91958799	6	1.87e-14	0	0	0	chr11	91957448	91958799	*	NA	0.27
1585	chr11:93753891-93754390	6	1.9e-14	0	0	0	chr11	93753891	93754390	*	HEPHL1-001	0.64
1586	chr17:43974446-43974975	4	1.91e-14	0	0	0	chr17	43974446	43974975	*	MAPT-AS1-002, MAPT-AS1-001	0.25
1587	chr6:71666282-71667105	8	1.91e-14	0	0	0	chr6	71666282	71667105	*	B3GAT2-001	0.19
1588	chr13:28542287-28543189	5	2.01e-14	0	0	0	chr13	28542287	28543189	*	CDX2-002	0.27
1589	chr2:11269719-11270192	2	2.04e-14	0	0	0	chr2	11269719	11270192	*	NA	0.48
1590	chr2:134024266-134024618	4	2.08e-14	0	0	0	chr2	134024266	134024618	*	AC010890.1-003, AC010890.1-002, AC010890.1-004	0.26
1591	chr5:150283885-150284600	8	2.1e-14	0	0	0	chr5	150283885	150284600	*	ZNF300-201, ZNF300-001, ZNF300-202, ZNF300-002, ZNF300-203	0.47
1592	chr8:145697880-145698660	4	2.24e-14	0	0	0	chr8	145697880	145698660	*	KIFC2-005	0.35
1593	chr1:200009830-200011988	15	2.26e-14	0	0	0	chr1	200009830	200011988	*	NR5A2-005, NR5A2-201	0.44
1594	chr3:133392965-133393656	5	2.27e-14	0	0	0	chr3	133392965	133393656	*	NA	0.44
1595	chr8:80524253-80525214	6	2.28e-14	0	0	0	chr8	80524253	80525214	*	STMN2-001, STMN2-008, STMN2-007	0.24
1596	chr19:30719437-30720025	4	2.33e-14	0	0	0	chr19	30719437	30720025	*	ZNF536-003, AC005597.1-001, ZNF536-001, ZNF536-002	0.37
1597	chr2:176956841-176957908	7	2.34e-14	0	0	0	chr2	176956841	176957908	*	HOXD13-001	0.35
1598	chr3:48698558-48699637	5	2.4e-14	0	0	0	chr3	48698558	48699637	*	CELSR3-001, RP11-148G20.1-001, CELSR3-201	0.36
1599	chr4:85418816-85420311	10	2.41e-14	0	0	0	chr4	85418816	85420311	*	NKX6-1-001, NKX6-1-002	0.13
1600	chr20:36888790-36889859	10	2.41e-14	0	0	0	chr20	36888790	36889859	*	KIAA1755-001, BPI-006, BPI-008, BPI-007, KIAA1755-005	0.24
1601	chr2:183731169-183732607	10	2.42e-14	0	0	0	chr2	183731169	183732607	*	FRZB-001	0.22
1602	chr10:101279697-101280256	4	2.43e-14	0	0	0	chr10	101279697	101280256	*	NA	0.31
1603	chr11:60049097-60049447	2	2.45e-14	0	0	0	chr11	60049097	60049447	*	MS4A4A-001, MS4A4A-002, MS4A4A-201, MS4A4A-202, MS4A4A-005, MS4A4A-004, MS4A4A-003	0.32
1604	chr11:725873-726759	3	2.5e-14	0	0	0	chr11	725873	726759	*	EPS8L2-035, AP006621.9-001, EPS8L2-030, EPS8L2-034, EPS8L2-033, EPS8L2-032	0.36
1605	chr7:143579665-143580147	4	2.5e-14	0	0	0	chr7	143579665	143580147	*	FAM115A-007, FAM115A-006	0.26
1606	chr4:6660373-6660945	4	2.5e-14	0	0	0	chr4	6660373	6660945	*	NA	0.26
1607	chr4:101111261-101112317	7	2.62e-14	0	0	0	chr4	101111261	101112317	*	DDIT4L-001, DDIT4L-003, DDIT4L-002, RP11-588P8.1-001	0.26
1608	chr18:70534110-70535925	9	2.63e-14	0	0	0	chr18	70534110	70535925	*	NETO1-201, NETO1-001, NETO1-202, NETO1-004, RP11-676J15.1-002, NETO1-006, NETO1-005, NETO1-002, RP11-676J15.1-001, NETO1-003	0.39
1609	chr7:98245830-98246633	4	2.73e-14	0	0	0	chr7	98245830	98246633	*	NPTX2-001	0.54
1610	chr2:17720407-17722068	13	2.74e-14	0	0	0	chr2	17720407	17722068	*	VSNL1-001, VSNL1-003, VSNL1-002, VSNL1-005, VSNL1-004, VSNL1-006	0.19
1611	chr2:182548786-182549955	10	2.85e-14	0	0	0	chr2	182548786	182549955	*	AC013733.3-001	0.3
1612	chr1:8277080-8277746	3	2.87e-14	0	0	0	chr1	8277080	8277746	*	NA	0.36
1613	chr3:137481938-137484586	20	2.92e-14	0	0	0	chr3	137481938	137484586	*	SOX14-001	0.27
1614	chr19:44203583-44203913	3	2.92e-14	0	0	0	chr19	44203583	44203913	*	NA	0.44
1615	chr10:133981520-133982031	3	2.94e-14	0	0	0	chr10	133981520	133982031	*	NA	0.76
1616	chr8:23563572-23564717	12	2.98e-14	0	0	0	chr8	23563572	23564717	*	NKX2-6-001, NKX2-6-201, RP11-175E9.1-001	0.43
1617	chr8:21645509-21647026	9	3.27e-14	0	0	0	chr8	21645509	21647026	*	GFRA2-002, GFRA2-201, GFRA2-004, GFRA2-003, GFRA2-007, GFRA2-008, GFRA2-006, GFRA2-001	0.21
1618	chr2:157177345-157178294	4	3.32e-14	0	0	0	chr2	157177345	157178294	*	NA	0.35
1619	chr17:10101195-10101581	2	3.32e-14	0	0	0	chr17	10101195	10101581	*	GAS7-017, GAS7-201	0.25
1620	chr11:68610186-68611016	7	3.33e-14	0	0	0	chr11	68610186	68611016	*	CPT1A-006, CPT1A-201, CPT1A-007	0.41
1621	chr16:55689865-55690873	9	3.43e-14	0	0	0	chr16	55689865	55690873	*	SLC6A2-201, SLC6A2-001, SLC6A2-003, SLC6A2-007, SLC6A2-006, SLC6A2-009, SLC6A2-008, SLC6A2-004	0.21
1622	chr3:183145478-183146663	11	3.45e-14	0	0	0	chr3	183145478	183146663	*	MCF2L2-001, MCF2L2-003, MCF2L2-004, MCF2L2-008, MCF2L2-010	0.18
1623	chr20:52789646-52790601	7	3.51e-14	0	0	0	chr20	52789646	52790601	*	CYP24A1-003, CYP24A1-006, CYP24A1-004, CYP24A1-001	0.27
1624	chr15:89942691-89943836	8	3.58e-14	0	0	0	chr15	89942691	89943836	*	NA	0.2
1625	chr6:166074191-166076315	9	3.68e-14	0	0	0	chr6	166074191	166076315	*	PDE10A-001, PDE10A-002	0.21
1626	chr13:112849184-112849476	3	3.73e-14	0	0	0	chr13	112849184	112849476	*	NA	0.57
1627	chrX:8699687-8700842	10	3.76e-14	0	0	0	chrX	8699687	8700842	*	KAL1-001	0.15
1628	chr13:36919344-36919960	6	3.83e-14	0	0	0	chr13	36919344	36919960	*	SPG20OS-002, SPG20-002, SPG20-202, SPG20-009, SPG20OS-003, SPG20OS-001, SPG20-010, SPG20-011, SPG20-003	0.17
1629	chr14:24045549-24047021	7	3.83e-14	0	0	0	chr14	24045549	24047021	*	JPH4-001, JPH4-002, JPH4-005	0.33
1630	chr7:48031468-48031800	3	3.84e-14	0	0	0	chr7	48031468	48031800	*	NA	0.31
1631	chr10:118380175-118380396	4	3.86e-14	0	0	0	chr10	118380175	118380396	*	PNLIPRP2-004, PNLIPRP2-001, PNLIPRP2-005, PNLIPRP2-002, PNLIPRP2-201	0.77
1632	chr4:2060112-2060566	4	3.92e-14	0	0	0	chr4	2060112	2060566	*	NAT8L-001, NAT8L-201	0.24
1633	chr12:114075881-114075981	3	4.14e-14	0	0	0	chr12	114075881	114075981	*	NA	0.19
1634	chr19:50193857-50194662	7	4.4e-14	0	0	0	chr19	50193857	50194662	*	CPT1C-003, CPT1C-001, CPT1C-201, CPT1C-008, CPT1C-006, ADM5-001, CPT1C-013, CPT1C-018, CPT1C-012, CPT1C-016, CTB-33G10.6-001, CPT1C-015, CPT1C-007, CPT1C-009, CPT1C-017, CPT1C-014, CPT1C-004, CPT1C-011, CPT1C-019	0.22
1635	chr20:29611652-29612151	9	4.41e-14	0	0	0	chr20	29611652	29612151	*	FRG1B-001, FRG1B-201, FRG1B-202, FRG1B-003, FRG1B-004	0.39
1636	chr13:52769289-52769951	5	4.41e-14	0	0	0	chr13	52769289	52769951	*	MRPS31P5-004, MRPS31P5-001, MRPS31P5-002, MRPS31P5-003	0.24
1637	chr7:54614210-54614796	4	4.42e-14	0	0	0	chr7	54614210	54614796	*	VSTM2A-007, VSTM2A-008, VSTM2A-006	0.19
1638	chr1:170630070-170631331	7	4.43e-14	0	0	0	chr1	170630070	170631331	*	PRRX1-002, PRRX1-001, PRRX1-005, PRRX1-008	0.51
1639	chr16:21831372-21832208	7	4.5e-14	0	0	0	chr16	21831372	21832208	*	RRN3P1-201, RRN3P1-003, RRN3P1-001	0.33
1640	chr6:1611451-1611850	4	4.52e-14	0	0	0	chr6	1611451	1611850	*	FOXC1-001	0.25
1641	chr18:13868447-13869381	5	4.58e-14	0	0	0	chr18	13868447	13869381	*	NA	0.37
1642	chr7:27282987-27283545	4	4.58e-14	0	0	0	chr7	27282987	27283545	*	EVX1-003, EVX1-001, EVX1-AS-003, EVX1-AS-002, EVX1-201, EVX1-004	0.35
1643	chr5:169063935-169064897	7	4.65e-14	0	0	0	chr5	169063935	169064897	*	DOCK2-001, DOCK2-007, DOCK2-002	0.33
1644	chr1:110626540-110627590	8	4.69e-14	0	0	0	chr1	110626540	110627590	*	RP4-773N10.6-001	0.34
1645	chr1:145473178-145473700	7	4.76e-14	0	0	0	chr1	145473178	145473700	*	NA	0.08
1646	chr9:33447032-33447639	4	4.79e-14	0	0	0	chr9	33447032	33447639	*	AQP3-001, AQP3-006, AQP3-002, AQP3-005	0.25
1647	chr17:78935070-78935289	4	4.89e-14	0	0	0	chr17	78935070	78935289	*	CTD-2561B21.3-001	0.87
1648	chr8:65710790-65711916	12	5.15e-14	0	0	0	chr8	65710790	65711916	*	CYP7B1-001	0.27
1649	chr4:183064035-183064388	2	5.2e-14	0	0	0	chr4	183064035	183064388	*	AC108142.1-001, RP11-402C9.1-001, AC108142.1-008, AC108142.1-002, AC108142.1-007, TENM3-004, TENM3-002, AC108142.1-006	0.31
1650	chr6:79620031-79620685	4	5.28e-14	0	0	0	chr6	79620031	79620685	*	NA	0.56
1651	chr12:52400530-52401523	8	5.38e-14	0	0	0	chr12	52400530	52401523	*	GRASP-001, GRASP-002	0.32
1652	chr4:55523756-55524400	6	5.39e-14	0	0	0	chr4	55523756	55524400	*	KIT-001, KIT-002, KIT-003	0.19
1653	chr12:22487219-22487682	6	5.64e-14	0	0	0	chr12	22487219	22487682	*	ST8SIA1-007, ST8SIA1-003, ST8SIA1-001, ST8SIA1-002, ST8SIA1-201, ST8SIA1-006, ST8SIA1-011	0.17
1654	chr12:113541683-113541993	4	5.78e-14	0	0	0	chr12	113541683	113541993	*	RASAL1-010	0.35
1655	chr1:17287205-17287670	4	6.06e-14	0	0	0	chr1	17287205	17287670	*	NA	0.33
1656	chr5:169930535-169931363	10	6.08e-14	0	0	0	chr5	169930535	169931363	*	KCNIP1-001, KCNIP1-201, KCNIP1-004, KCNIP1-003, KCNIP1-002	0.3
1657	chr10:35929139-35929604	4	6.39e-14	0	0	0	chr10	35929139	35929604	*	FZD8-001, MIR4683-201	0.2
1658	chr14:51410501-51410689	2	6.57e-14	0	0	0	chr14	51410501	51410689	*	PYGL-001, PYGL-004, PYGL-003, PYGL-002	0.34
1659	chr2:172373923-172374169	3	6.63e-14	0	0	0	chr2	172373923	172374169	*	AC007969.5-201, AC007969.5-001	0.56
1660	chr16:86542113-86544787	20	6.63e-14	0	0	0	chr16	86542113	86544787	*	FOXF1-001, FENDRR-007, FENDRR-003, FENDRR-006, FENDRR-001	0.17
1661	chr12:47224823-47225543	5	6.8e-14	0	0	0	chr12	47224823	47225543	*	SLC38A4-003	0.34
1662	chr4:7194519-7195466	7	6.81e-14	0	0	0	chr4	7194519	7195466	*	SORCS2-001	0.13
1663	chr20:25064806-25065553	5	6.81e-14	0	0	0	chr20	25064806	25065553	*	VSX1-001, VSX1-201, VSX1-202, VSX1-203	0.28
1664	chr17:33814297-33814891	6	6.89e-14	0	0	0	chr17	33814297	33814891	*	SLFN12L-004, SLFN12L-201	0.14
1665	chr21:27011436-27012615	11	7.01e-14	0	0	0	chr21	27011436	27012615	*	JAM2-201, JAM2-003, JAM2-202, JAM2-001	0.14
1666	chr15:41794293-41795304	5	7.1e-14	0	0	0	chr15	41794293	41795304	*	ITPKA-003, ITPKA-004	0.45
1667	chr17:46703122-46704410	10	7.15e-14	0	0	0	chr17	46703122	46704410	*	HOXB9-001, HOXB-AS4-002, HOXB9-005	0.2
1668	chr11:31838674-31839947	10	7.16e-14	0	0	0	chr11	31838674	31839947	*	PAX6-009, PAX6-008, PAX6-201, PAX6-012, PAX6-010, RCN1-011, PAX6-023, RCN1-001	0.41
1669	chr1:91869782-91870450	6	7.42e-14	0	0	0	chr1	91869782	91870450	*	HFM1-201, HFM1-202, HFM1-002, HFM1-006, HFM1-005, HFM1-007, HFM1-001, HFM1-003	0.29
1670	chr8:29387008-29387633	4	7.8e-14	0	0	0	chr8	29387008	29387633	*	NA	0.29
1671	chr6:50817157-50818424	11	7.86e-14	0	0	0	chr6	50817157	50818424	*	NA	0.18
1672	chr6:76059450-76059773	6	8.11e-14	0	0	0	chr6	76059450	76059773	*	NA	0.44
1673	chr5:1800542-1801000	5	8.16e-14	0	0	0	chr5	1800542	1801000	*	NDUFS6-001, MRPL36-003, NDUFS6-002, MRPL36-001, MRPL36-005, MRPL36-002, NDUFS6-003, MRPL36-004	0.3
1674	chr4:119809845-119810092	7	8.17e-14	0	0	0	chr4	119809845	119810092	*	SYNPO2-001, SYNPO2-003, SYNPO2-002, SYNPO2-201	0.1
1675	chr2:74781907-74782684	3	8.22e-14	0	0	0	chr2	74781907	74782684	*	DOK1-001, LOXL3-001, DOK1-002, LOXL3-002, LOXL3-004, LOXL3-003, LOXL3-007, DOK1-012, DOK1-005, DOK1-009, DOK1-010, DOK1-004, DOK1-008, DOK1-007, DOK1-003, DOK1-013	0.28
1676	chr1:110692900-110693757	6	8.37e-14	0	0	0	chr1	110692900	110693757	*	SLC6A17-001	0.3
1677	chr6:100050480-100051841	12	8.56e-14	0	0	0	chr6	100050480	100051841	*	NA	0.38
1678	chr1:91316722-91317469	6	8.6e-14	0	0	0	chr1	91316722	91317469	*	RP4-665J23.2-001, RP4-665J23.1-004, RP4-665J23.1-003, RP4-665J23.1-002	0.19
1679	chr16:21294947-21295413	3	8.64e-14	0	0	0	chr16	21294947	21295413	*	CRYM-005, CRYM-009	0.48
1680	chr14:95876996-95877336	3	8.73e-14	0	0	0	chr14	95876996	95877336	*	LINC00341-001, LINC00341-201	0.73
1681	chr11:79148183-79148889	5	8.74e-14	0	0	0	chr11	79148183	79148889	*	TENM4-005	0.2
1682	chr11:35441260-35442225	8	8.76e-14	0	0	0	chr11	35441260	35442225	*	SLC1A2-001, SLC1A2-004, SLC1A2-002, SLC1A2-006, RP4-683L5.1-001, SLC1A2-008	0.27
1683	chr15:99789622-99789855	5	8.96e-14	0	0	0	chr15	99789622	99789855	*	TTC23-201, LRRC28-001, LRRC28-002, TTC23-003, TTC23-202, TTC23-001, TTC23-005, TTC23-203, LRRC28-201, LRRC28-202, LRRC28-003, TTC23-002, TTC23-006, TTC23-007, TTC23-016, LRRC28-010, LRRC28-009, LRRC28-020, TTC23-204, TTC23-011, LRRC28-008, LRRC28-017, LRRC28-021, LRRC28-005, TTC23-019, TTC23-015, TTC23-017, TTC23-018, LRRC28-022, LRRC28-006, TTC23-014	0.39
1684	chr20:61877875-61878032	3	9.05e-14	0	0	0	chr20	61877875	61878032	*	NKAIN4-007, NKAIN4-003	0.71
1685	chr18:59000498-59001726	8	9.12e-14	0	0	0	chr18	59000498	59001726	*	CDH20-001, CDH20-002	0.31
1686	chr4:119273361-119274341	7	9.2e-14	0	0	0	chr4	119273361	119274341	*	PRSS12-001	0.19
1687	chr18:56934834-56935937	4	9.28e-14	0	0	0	chr18	56934834	56935937	*	NA	0.3
1688	chr20:60794588-60796141	12	9.48e-14	0	0	0	chr20	60794588	60796141	*	HRH3-201, HRH3-001	0.14
1689	chr5:7849836-7850438	5	9.48e-14	0	0	0	chr5	7849836	7850438	*	C5orf49-001, MTRR-005, MTRR-006, C5orf49-002, MTRR-007	0.32
1690	chr2:131721099-131721768	4	1.01e-13	0	0	0	chr2	131721099	131721768	*	NA	0.13
1691	chr8:24857567-24858570	8	1.01e-13	0	0	0	chr8	24857567	24858570	*	NA	0.24
1692	chr5:76249502-76250351	4	1.02e-13	0	0	0	chr5	76249502	76250351	*	CRHBP-001, CRHBP-002, CRHBP-003	0.32
1693	chr3:196255632-196256223	5	1.02e-13	0	0	0	chr3	196255632	196256223	*	AC092933.4-001	0.35
1694	chr3:50310484-50311213	8	1.06e-13	0	0	0	chr3	50310484	50311213	*	SEMA3B-015, SEMA3B-007, SEMA3B-008, SEMA3B-014, SEMA3B-013, SEMA3B-012, SEMA3B-006, SEMA3B-005	0.25
1695	chr14:104551553-104552397	7	1.07e-13	0	0	0	chr14	104551553	104552397	*	ASPG-201, ASPG-005, ASPG-003, ASPG-001	0.39
1696	chr17:7554357-7555322	9	1.08e-13	0	0	0	chr17	7554357	7555322	*	ATP1B2-001	0.12
1697	chr7:96653617-96654572	11	1.08e-13	0	0	0	chr7	96653617	96654572	*	DLX5-001, DLX5-003, DLX5-002	0.25
1698	chr8:24813653-24814137	4	1.09e-13	0	0	0	chr8	24813653	24814137	*	NEFL-001, CTD-2168K21.2-001	0.28
1699	chr20:30582838-30583001	3	1.11e-13	0	0	0	chr20	30582838	30583001	*	NA	0.25
1700	chr11:61275826-61277017	6	1.11e-13	0	0	0	chr11	61275826	61277017	*	LRRC10B-001, MIR4488-201	0.19
1701	chr15:101459283-101460222	4	1.12e-13	0	0	0	chr15	101459283	101460222	*	LRRK1-201, LRRK1-003, LRRK1-008, LRRK1-004, LRRK1-007, RP11-66B24.4-002, RP11-66B24.4-001, RP11-66B24.4-003	0.23
1702	chr9:115818857-115819364	4	1.12e-13	0	0	0	chr9	115818857	115819364	*	ZFP37-001, ZFP37-002, ZFP37-003	0.17
1703	chr12:187092-187480	3	1.12e-13	0	0	0	chr12	187092	187480	*	IQSEC3-001	0.21
1704	chr6:56111812-56112696	11	1.13e-13	0	0	0	chr6	56111812	56112696	*	COL21A1-001, COL21A1-005, COL21A1-202	0.37
1705	chr8:1051510-1051814	5	1.16e-13	0	0	0	chr8	1051510	1051814	*	NA	0.66
1706	chr12:132285459-132286338	4	1.16e-13	0	0	0	chr12	132285459	132286338	*	RNA5SP378-201	0.62
1707	chr8:11550001-11550841	6	1.16e-13	0	0	0	chr8	11550001	11550841	*	GATA4-006	0.22
1708	chr5:170735754-170736824	11	1.18e-13	0	0	0	chr5	170735754	170736824	*	TLX3-001	0.47
1709	chr15:76632287-76633981	9	1.21e-13	0	0	0	chr15	76632287	76633981	*	RP11-685G9.2-001	0.27
1710	chr1:214360574-214360954	5	1.29e-13	0	0	0	chr1	214360574	214360954	*	NA	0.32
1711	chr8:35092687-35093411	5	1.31e-13	0	0	0	chr8	35092687	35093411	*	UNC5D-003, UNC5D-002, UNC5D-004, UNC5D-005	0.44
1712	chr6:33160450-33161589	23	1.31e-13	0	0	0	chr6	33160450	33161589	*	COL11A2-201, COL11A2-202, COL11A2-203, COL11A2-001, COL11A2-204, COL11A2-205, COL11A2-206, COL11A2-003, COL11A2-207, COL11A2-002, RXRB-006	0.37
1713	chr11:30038286-30039113	12	1.34e-13	0	0	0	chr11	30038286	30039113	*	KCNA4-001, KCNA4-002	0.39
1714	chr22:29875784-29876534	6	1.34e-13	0	0	0	chr22	29875784	29876534	*	NEFH-001, RFPL1S-002, RFPL1S-001	0.33
1715	chr1:165324679-165325673	10	1.35e-13	0	0	0	chr1	165324679	165325673	*	LMX1A-002, LMX1A-001, LMX1A-003	0.26
1716	chr9:135116217-135116708	3	1.36e-13	0	0	0	chr9	135116217	135116708	*	NTNG2-005, NTNG2-004	0.28
1717	chr3:28616941-28617854	4	1.37e-13	0	0	0	chr3	28616941	28617854	*	LINC00693-001, LINC00693-002, LINC00693-003	0.32
1718	chr1:154842717-154843314	8	1.38e-13	0	0	0	chr1	154842717	154843314	*	KCNN3-001, KCNN3-003	0.36
1719	chr14:103739856-103740476	5	1.43e-13	0	0	0	chr14	103739856	103740476	*	NA	0.39
1720	chr11:44327015-44327869	5	1.44e-13	0	0	0	chr11	44327015	44327869	*	NA	0.34
1721	chr4:180979320-180980172	5	1.47e-13	0	0	0	chr4	180979320	180980172	*	NA	0.14
1722	chr8:74004928-74005813	12	1.47e-13	0	0	0	chr8	74004928	74005813	*	SBSPON-001	0.16
1723	chr6:12749352-12750392	6	1.47e-13	0	0	0	chr6	12749352	12750392	*	PHACTR1-006	0.28
1724	chr10:21816267-21816408	2	1.48e-13	0	0	0	chr10	21816267	21816408	*	SKIDA1-001	0.27
1725	chr1:150185568-150186289	5	1.48e-13	0	0	0	chr1	150185568	150186289	*	RN7SL480P-201	0.31
1726	chr1:153234037-153234387	4	1.49e-13	0	0	0	chr1	153234037	153234387	*	LOR-001	0.18
1727	chr6:26550783-26551010	4	1.55e-13	0	0	0	chr6	26550783	26551010	*	NA	0.22
1728	chr11:19366714-19367236	4	1.57e-13	0	0	0	chr11	19366714	19367236	*	NA	0.2
1729	chr19:58399865-58400847	10	1.6e-13	0	0	0	chr19	58399865	58400847	*	ZNF814-001, ZNF814-005, ZNF814-012, ZNF814-008, ZNF814-007, ZNF814-014, ZNF814-002, ZNF814-004, ZNF814-003, ZNF814-010, ZNF814-006	0.31
1730	chr9:139317959-139318467	3	1.6e-13	0	0	0	chr9	139317959	139318467	*	NA	0.78
1731	chr1:236306311-236306767	4	1.66e-13	0	0	0	chr1	236306311	236306767	*	GPR137B-004, GPR137B-001, GPR137B-003	0.19
1732	chr2:230578216-230579435	6	1.67e-13	0	0	0	chr2	230578216	230579435	*	DNER-001	0.21
1733	chr7:44184403-44184840	2	1.7e-13	0	0	0	chr7	44184403	44184840	*	GCK-006, GCK-005, GCK-007	0.8
1734	chr19:21264896-21265421	5	1.74e-13	0	0	0	chr19	21264896	21265421	*	ZNF714-005, ZNF714-008, ZNF714-001, ZNF714-006, ZNF714-009, ZNF714-010, ZNF714-003, ZNF714-007, ZNF714-004, ZNF714-002	0.34
1735	chr16:22824877-22826243	10	1.75e-13	0	0	0	chr16	22824877	22826243	*	HS3ST2-001, HS3ST2-002	0.37
1736	chr13:29913935-29914200	3	1.76e-13	0	0	0	chr13	29913935	29914200	*	RP11-351N4.4-001	0.71
1737	chr9:113341214-113342396	6	1.76e-13	0	0	0	chr9	113341214	113342396	*	SVEP1-201, SVEP1-001, SVEP1-003, SVEP1-202	0.17
1738	chr2:75787820-75788552	9	1.78e-13	0	0	0	chr2	75787820	75788552	*	EVA1A-001, EVA1A-005, EVA1A-002, EVA1A-003, EVA1A-006, EVA1A-004, EVA1A-007	0.15
1739	chr18:5895513-5896267	5	1.86e-13	0	0	0	chr18	5895513	5896267	*	TMEM200C-001	0.21
1740	chr3:49906771-49907692	10	1.86e-13	0	0	0	chr3	49906771	49907692	*	CAMKV-005, CAMKV-006, CAMKV-011, CAMKV-008, CAMKV-010, CAMKV-002, CAMKV-019, CAMKV-001, CAMKV-017, CAMKV-015, CAMKV-012, CAMKV-007, CAMKV-018	0.35
1741	chr1:107682798-107683532	4	1.87e-13	0	0	0	chr1	107682798	107683532	*	NTNG1-002, NTNG1-201, NTNG1-004, NTNG1-006, NTNG1-202, NTNG1-203, NTNG1-204, NTNG1-205, NTNG1-001, NTNG1-008, NTNG1-206	0.14
1742	chr19:39360313-39360330	2	1.87e-13	0	0	0	chr19	39360313	39360330	*	RINL-009, RINL-011, CTC-360G5.6-001, RINL-010, RINL-007	0.19
1743	chr3:184319417-184320123	5	1.88e-13	0	0	0	chr3	184319417	184320123	*	NA	0.35
1744	chr10:101089149-101089972	3	1.88e-13	0	0	0	chr10	101089149	101089972	*	CNNM1-001, CNNM1-201, CNNM1-202, CNNM1-203	0.23
1745	chr6:100441407-100442553	9	1.9e-13	0	0	0	chr6	100441407	100442553	*	MCHR2-201, MCHR2-001, MCHR2-AS1-002, MCHR2-AS1-003, MCHR2-AS1-004	0.56
1746	chr1:50886393-50886969	6	1.92e-13	0	0	0	chr1	50886393	50886969	*	DMRTA2-001	0.36
1747	chr21:42218932-42219299	6	1.94e-13	0	0	0	chr21	42218932	42219299	*	DSCAM-001	0.36
1748	chr15:68723690-68724065	4	1.95e-13	0	0	0	chr15	68723690	68724065	*	ITGA11-201, ITGA11-001	0.22
1749	chr4:176710822-176711190	2	1.97e-13	0	0	0	chr4	176710822	176711190	*	GPM6A-018, GPM6A-017, RP11-806K15.1-001, GPM6A-004	0.58
1750	chr5:1886828-1887583	5	2.02e-13	0	0	0	chr5	1886828	1887583	*	IRX4-004, IRX4-003, CTD-2194D22.4-001	0.42
1751	chr15:55880470-55881246	10	2.04e-13	0	0	0	chr15	55880470	55881246	*	PYGO1-001, PYGO1-003	0.26
1752	chr20:6103629-6104018	3	2.09e-13	0	0	0	chr20	6103629	6104018	*	FERMT1-001, FERMT1-201	0.22
1753	chr4:1398798-1400189	6	2.1e-13	0	0	0	chr4	1398798	1400189	*	NKX1-1-001	0.4
1754	chr7:154958558-154959041	5	2.1e-13	0	0	0	chr7	154958558	154959041	*	NA	0.61
1755	chr4:81123306-81124121	5	2.13e-13	0	0	0	chr4	81123306	81124121	*	NA	0.25
1756	chr2:236867685-236868124	6	2.15e-13	0	0	0	chr2	236867685	236868124	*	NA	0.84
1757	chr17:33734481-33734847	4	2.18e-13	0	0	0	chr17	33734481	33734847	*	RP11-686D22.8-001, RP11-686D22.3-001	0.68
1758	chr18:14747661-14748439	9	2.2e-13	0	0	0	chr18	14747661	14748439	*	ANKRD30B-001, ANKRD30B-201, ANKRD30B-002	0.39
1759	chr5:32711355-32713723	11	2.29e-13	0	0	0	chr5	32711355	32713723	*	NPR3-001, NPR3-006, NPR3-201, NPR3-002, NPR3-003, NPR3-005	0.26
1760	chr1:196577643-196578010	4	2.29e-13	0	0	0	chr1	196577643	196578010	*	KCNT2-001, KCNT2-201, KCNT2-002, KCNT2-202, KCNT2-006, KCNT2-005	0.22
1761	chr12:6756088-6756815	7	2.36e-13	0	0	0	chr12	6756088	6756815	*	ACRBP-001, ACRBP-002, ACRBP-005, ACRBP-009, ACRBP-006, ACRBP-007, ACRBP-008	0.44
1762	chr22:21386494-21387497	10	2.39e-13	0	0	0	chr22	21386494	21387497	*	SLC7A4-001, MIR649-201, SLC7A4-002, SLC7A4-003, AC002472.11-001	0.39
1763	chr5:122424059-122424538	5	2.39e-13	0	0	0	chr5	122424059	122424538	*	PRDM6-001, AC106786.1-002, AC106786.1-001	0.18
1764	chr14:64760831-64761548	8	2.41e-13	0	0	0	chr14	64760831	64761548	*	ESR2-201, ESR2-001, ESR2-202, ESR2-203, ESR2-204, ESR2-004	0.13
1765	chr8:55379034-55380185	7	2.41e-13	0	0	0	chr8	55379034	55380185	*	NA	0.44
1766	chr3:112051894-112052405	4	2.42e-13	0	0	0	chr3	112051894	112052405	*	CD200-001, CD200-003, CD200-002, CD200-005, CD200-004, CD200-007, CD200-008, CD200-006	0.27
1767	chr18:55108068-55109119	5	2.48e-13	0	0	0	chr18	55108068	55109119	*	NA	0.27
1768	chr4:104640197-104641146	10	2.57e-13	0	0	0	chr4	104640197	104641146	*	TACR3-001	0.29
1769	chr1:162792092-162792613	5	2.64e-13	0	0	0	chr1	162792092	162792613	*	RP11-331H2.4-001	0.33
1770	chr5:40680550-40681444	4	2.68e-13	0	0	0	chr5	40680550	40681444	*	PTGER4-001, PTGER4-005, PTGER4-004, PTGER4-002, PTGER4-003	0.36
1771	chr20:10412438-10412723	4	2.68e-13	0	0	0	chr20	10412438	10412723	*	MKKS-002, MKKS-003	0.79
1772	chr14:76604613-76605176	4	2.69e-13	0	0	0	chr14	76604613	76605176	*	NA	0.36
1773	chr2:133428422-133428836	6	2.7e-13	0	0	0	chr2	133428422	133428836	*	LYPD1-002, LYPD1-001, LYPD1-003	0.32
1774	chr7:128470419-128471146	5	2.71e-13	0	0	0	chr7	128470419	128471146	*	FLNC-001, FLNC-002	0.25
1775	chr3:9642468-9642630	3	2.74e-13	0	0	0	chr3	9642468	9642630	*	DUSP5P2-001	0.31
1776	chr7:127911866-127912372	4	2.74e-13	0	0	0	chr7	127911866	127912372	*	NA	0.43
1777	chr19:39694617-39695065	7	2.74e-13	0	0	0	chr19	39694617	39695065	*	SYCN-001	0.44
1778	chr6:39290342-39290877	7	2.76e-13	0	0	0	chr6	39290342	39290877	*	KCNK16-004, KCNK16-001, KCNK16-003, KCNK16-002, KCNK16-005	0.69
1779	chr6:10426099-10426657	6	2.79e-13	0	0	0	chr6	10426099	10426657	*	RP1-290I10.3-001	0.2
1780	chr5:170742608-170743951	5	2.79e-13	0	0	0	chr5	170742608	170743951	*	NA	0.33
1781	chr5:113697330-113699194	12	2.79e-13	0	0	0	chr5	113697330	113699194	*	KCNN2-201, KCNN2-005, KCNN2-001	0.22
1782	chr5:179740743-179741120	4	2.84e-13	0	0	0	chr5	179740743	179741120	*	NA	0.66
1783	chr14:38053308-38054297	7	2.85e-13	0	0	0	chr14	38053308	38054297	*	NA	0.18
1784	chr10:23462117-23463377	7	2.89e-13	0	0	0	chr10	23462117	23463377	*	NA	0.37
1785	chr6:50674399-50674663	3	2.94e-13	0	0	0	chr6	50674399	50674663	*	NA	0.4
1786	chr19:58694502-58695164	6	3.01e-13	0	0	0	chr19	58694502	58695164	*	ZNF274-201, ZNF274-202, ZNF274-203, ZNF274-005, ZNF274-009, ZNF274-011, ZNF274-008, ZNF274-002, ZNF274-006, ZNF274-003, ZNF274-001, ZNF274-012, ZNF274-004, ZNF274-010	0.12
1787	chr11:61582574-61583342	10	3.04e-13	0	0	0	chr11	61582574	61583342	*	FADS2-001, FADS1-001, MIR1908-201, FADS1-008, FADS1-002, FADS1-009, FADS1-010, FADS1-007, FADS2-011, FADS2-002, FADS2-012, FADS1-020, FADS1-016, FADS1-015, FADS1-012, FADS1-014, FADS1-017, FADS1-019, FADS1-018, FADS1-023	0.09
1788	chr14:105932812-105933283	4	3.18e-13	0	0	0	chr14	105932812	105933283	*	MTA1-012, MTA1-011	0.66
1789	chr20:56725695-56726185	11	3.18e-13	0	0	0	chr20	56725695	56726185	*	C20orf85-001	0.49
1790	chr11:68762243-68762338	3	3.22e-13	0	0	0	chr11	68762243	68762338	*	NA	0.69
1791	chr11:63258214-63259187	9	3.25e-13	0	0	0	chr11	63258214	63259187	*	HRASLS5-001, HRASLS5-005, HRASLS5-004, HRASLS5-006, HRASLS5-002, HRASLS5-003	0.26
1792	chr2:232394702-232395463	9	3.27e-13	0	0	0	chr2	232394702	232395463	*	NMUR1-001	0.21
1793	chr4:81256811-81257269	7	3.34e-13	0	0	0	chr4	81256811	81257269	*	C4orf22-001, C4orf22-006, C4orf22-007, C4orf22-003, C4orf22-005, C4orf22-002, C4orf22-004	0.14
1794	chr17:2627585-2628322	5	3.44e-13	0	0	0	chr17	2627585	2628322	*	NA	0.17
1795	chr4:54957484-54957980	3	3.5e-13	0	0	0	chr4	54957484	54957980	*	NA	0.19
1796	chr3:139258295-139259435	11	3.52e-13	0	0	0	chr3	139258295	139259435	*	RBP1-001, RP11-319G6.1-007, RBP1-003, RBP1-004, RBP1-002	0.24
1797	chr4:4387697-4388505	5	3.6e-13	0	0	0	chr4	4387697	4388505	*	NSG1-201, NSG1-003, NSG1-004, NSG1-008, NSG1-009, NSG1-005	0.23
1798	chr7:27208885-27209828	14	3.61e-13	0	0	0	chr7	27208885	27209828	*	MIR196B-201, HOXA9-004, HOXA9-005, HOXA9-002, HOXA10-AS-002, HOXA10-AS-003, HOXA10-AS-001	0.36
1799	chr3:43935671-43936093	3	3.72e-13	0	0	0	chr3	43935671	43936093	*	NA	0.16
1800	chr11:70424529-70424559	2	3.72e-13	0	0	0	chr11	70424529	70424559	*	NA	0.77
1801	chr5:76926079-76926752	4	3.78e-13	0	0	0	chr5	76926079	76926752	*	NA	0.2
1802	chr17:17626790-17628656	4	3.89e-13	0	0	0	chr17	17626790	17628656	*	NA	0.32
1803	chr3:152553061-152553711	5	3.91e-13	0	0	0	chr3	152553061	152553711	*	P2RY1-001	0.23
1804	chr2:64455397-64455551	3	3.92e-13	0	0	0	chr2	64455397	64455551	*	AC074289.1-003, AC074289.1-004, AC074289.1-006, AC074289.1-002	0.09
1805	chr7:155325960-155326803	8	3.93e-13	0	0	0	chr7	155325960	155326803	*	CNPY1-001, CNPY1-002	0.19
1806	chr13:100547192-100547968	9	3.97e-13	0	0	0	chr13	100547192	100547968	*	NA	0.4
1807	chr5:87971446-87972265	8	4.01e-13	0	0	0	chr5	87971446	87972265	*	LINC00461-010, LINC00461-002, LINC00461-009, CTC-467M3.1-001	0.2
1808	chr11:8289620-8290815	7	4.06e-13	0	0	0	chr11	8289620	8290815	*	LMO1-003	0.21
1809	chr1:204653629-204653956	2	4.06e-13	0	0	0	chr1	204653629	204653956	*	LRRN2-001, LRRN2-002, LRRN2-004	0.27
1810	chr16:77822433-77823221	7	4.08e-13	0	0	0	chr16	77822433	77823221	*	VAT1L-001	0.19
1811	chr21:34392029-34392851	5	4.13e-13	0	0	0	chr21	34392029	34392851	*	NA	0.2
1812	chr10:71338046-71338674	5	4.19e-13	0	0	0	chr10	71338046	71338674	*	NA	0.22
1813	chr16:55090590-55091198	6	4.21e-13	0	0	0	chr16	55090590	55091198	*	NA	0.26
1814	chr5:161274307-161275588	11	4.25e-13	0	0	0	chr5	161274307	161275588	*	GABRA1-002, GABRA1-005, GABRA1-201, GABRA1-001, GABRA1-004, GABRA1-202, GABRA1-006, GABRA1-007	0.23
1815	chr2:73429791-73430374	4	4.31e-13	0	0	0	chr2	73429791	73430374	*	NOTO-001	0.18
1816	chr3:147110229-147111660	13	4.37e-13	0	0	0	chr3	147110229	147111660	*	ZIC4-014, ZIC4-013, ZIC1-003, ZIC4-007, ZIC4-015, ZIC1-002, ZIC4-006	0.41
1817	chr16:68676451-68676806	5	4.38e-13	0	0	0	chr16	68676451	68676806	*	CDH3-001	0.29
1818	chr18:31158105-31158831	5	4.57e-13	0	0	0	chr18	31158105	31158831	*	ASXL3-002, ASXL3-015, ASXL3-007, ASXL3-004, RP11-258B16.1-001, ASXL3-001, ASXL3-006, ASXL3-005, ASXL3-003	0.14
1819	chr1:223566447-223567173	9	4.57e-13	0	0	0	chr1	223566447	223567173	*	C1orf65-001	0.3
1820	chr3:168863860-168864313	7	4.63e-13	0	0	0	chr3	168863860	168864313	*	MECOM-201, MECOM-202, MECOM-016, MECOM-011, MECOM-020, MECOM-018, MECOM-019, MECOM-008, MECOM-012, MECOM-010, MECOM-009	0.3
1821	chr11:109293070-109294233	9	4.75e-13	0	0	0	chr11	109293070	109294233	*	C11orf87-001	0.2
1822	chr2:128432243-128433058	4	4.76e-13	0	0	0	chr2	128432243	128433058	*	LIMS2-001, LIMS2-004, LIMS2-002, LIMS2-018	0.19
1823	chr6:3023598-3024178	5	4.77e-13	0	0	0	chr6	3023598	3024178	*	RP1-90J20.11-001, HTATSF1P2-001	0.42
1824	chr2:14773973-14774086	3	4.77e-13	0	0	0	chr2	14773973	14774086	*	FAM84A-001, FAM84A-004, FAM84A-005, FAM84A-003, AC011897.1-201	0.29
1825	chr1:55013956-55014160	2	4.92e-13	0	0	0	chr1	55013956	55014160	*	ACOT11-002, ACOT11-001, ACOT11-004	0.48
1826	chr5:36606756-36607417	9	5.04e-13	0	0	0	chr5	36606756	36607417	*	SLC1A3-001, SLC1A3-201, SLC1A3-009, SLC1A3-014, SLC1A3-008, SLC1A3-010, SLC1A3-005, SLC1A3-003, SLC1A3-011, SLC1A3-007	0.14
1827	chr6:147829408-147830561	10	5.04e-13	0	0	0	chr6	147829408	147830561	*	SAMD5-001, SAMD5-002	0.15
1828	chr15:101084442-101084565	4	5.04e-13	0	0	0	chr15	101084442	101084565	*	CERS3-001, CERS3-002, CERS3-005, CERS3-004, CERS3-006, CERS3-009	0.72
1829	chr3:150421255-150421424	2	5.04e-13	0	0	0	chr3	150421255	150421424	*	FAM194A-001, RP11-103G8.2-003, FAM194A-006, RP11-103G8.2-002, FAM194A-002, FAM194A-005	0.2
1830	chr1:99729460-99730419	11	5.07e-13	0	0	0	chr1	99729460	99730419	*	LPPR4-001, LPPR4-201	0.27
1831	chr9:113800909-113801337	3	5.12e-13	0	0	0	chr9	113800909	113801337	*	LPAR1-003, LPAR1-001, LPAR1-004, LPAR1-201	0.34
1832	chr8:19797134-19798005	4	5.19e-13	0	0	0	chr8	19797134	19798005	*	LPL-001, LPL-007, LPL-005, LPL-004, LPL-008, LPL-003	0.29
1833	chr1:152084347-152085187	4	5.23e-13	0	0	0	chr1	152084347	152085187	*	TCHH-001	0.19
1834	chr19:36246395-36246906	7	5.3e-13	0	0	0	chr19	36246395	36246906	*	HSPB6-201, AC002398.12-001, HSPB6-003, LIN37-010	0.58
1835	chr1:10895517-10896343	5	5.36e-13	0	0	0	chr1	10895517	10896343	*	NA	0.45
1836	chr7:143139713-143140674	6	5.37e-13	0	0	0	chr7	143139713	143140674	*	TAS2R60-001	0.77
1837	chr11:8190152-8190834	10	5.46e-13	0	0	0	chr11	8190152	8190834	*	RIC3-008, RIC3-001, RIC3-002, RIC3-004, RIC3-009, RP11-379P15.1-001, RIC3-003, RIC3-005, RIC3-006, RIC3-202	0.23
1838	chr12:75601157-75601928	5	5.47e-13	0	0	0	chr12	75601157	75601928	*	KCNC2-201, KCNC2-202, KCNC2-004, KCNC2-002, KCNC2-003, KCNC2-006, KCNC2-001, KCNC2-005	0.35
1839	chr1:184005360-184006496	8	5.5e-13	0	0	0	chr1	184005360	184006496	*	COLGALT2-001, COLGALT2-201	0.2
1840	chr12:54422127-54422488	5	5.58e-13	0	0	0	chr12	54422127	54422488	*	HOXC6-001	0.31
1841	chr1:144340103-144340251	3	5.59e-13	0	0	0	chr1	144340103	144340251	*	LINC00623-018, LINC00623-017, LINC00623-006, LINC00623-003, LINC00623-015, LINC00623-004, AL592284.1-201	0.19
1842	chr19:55591437-55592453	4	5.7e-13	0	0	0	chr19	55591437	55592453	*	EPS8L1-006, EPS8L1-007, EPS8L1-009, EPS8L1-011, EPS8L1-012, EPS8L1-010, EPS8L1-008, EPS8L1-013, EPS8L1-016	0.41
1843	chr7:107642444-107642539	3	5.72e-13	0	0	0	chr7	107642444	107642539	*	LAMB1-001, LAMB1-006, LAMB1-002, LAMB1-003, LAMB1-005	0.24
1844	chr14:50474181-50474938	3	5.8e-13	0	0	0	chr14	50474181	50474938	*	C14orf182-001, C14orf182-002, C14orf182-004, C14orf182-003	0.79
1845	chr15:89346205-89346795	3	6.06e-13	0	0	0	chr15	89346205	89346795	*	ACAN-004, ACAN-201, ACAN-001, ACAN-008	0.22
1846	chr2:66659348-66659590	4	6.08e-13	0	0	0	chr2	66659348	66659590	*	MEIS1-AS3-001, MEIS1-009	0.44
1847	chr10:102414501-102415991	7	6.19e-13	0	0	0	chr10	102414501	102415991	*	NA	0.2
1848	chr18:60263243-60263973	5	6.29e-13	0	0	0	chr18	60263243	60263973	*	NA	0.27
1849	chr5:88179867-88180330	6	6.32e-13	0	0	0	chr5	88179867	88180330	*	MEF2C-003, MEF2C-010, MEF2C-013, MEF2C-201, MEF2C-025, MEF2C-022, MEF2C-011, MEF2C-024, MEF2C-018, MEF2C-AS1-004, MEF2C-AS1-006, MEF2C-012, MEF2C-023, MEF2C-001, MEF2C-AS1-005	0.15
1850	chr15:30483647-30484033	2	6.4e-13	0	0	0	chr15	30483647	30484033	*	NA	0.21
1851	chr10:7708240-7709073	10	6.41e-13	0	0	0	chr10	7708240	7709073	*	ITIH5-001, ITIH5-201, ITIH5-202, ITIH5-203	0.15
1852	chr6:39196998-39197426	7	6.56e-13	0	0	0	chr6	39196998	39197426	*	KCNK5-001	0.08
1853	chr17:61921086-61921165	2	6.63e-13	0	0	0	chr17	61921086	61921165	*	SMARCD2-002, SMARCD2-001, SMARCD2-008, SMARCD2-005, SMARCD2-006	0.27
1854	chr7:91808223-91809044	6	6.76e-13	0	0	0	chr7	91808223	91809044	*	LRRD1-001, LRRD1-004, LRRD1-003, LRRD1-002	0.22
1855	chr3:147136904-147137503	7	6.82e-13	0	0	0	chr3	147136904	147137503	*	ZIC1-004	0.46
1856	chr16:53406901-53407808	9	6.96e-13	0	0	0	chr16	53406901	53407808	*	RP11-44F14.1-002, RP11-44F14.1-001, RP11-44F14.2-001	0.41
1857	chr16:2029855-2030892	6	7.05e-13	0	0	0	chr16	2029855	2030892	*	NOXO1-001, NOXO1-002, NOXO1-003, NOXO1-004, NOXO1-005, NOXO1-007, AC005606.1-201	0.26
1858	chr18:22929407-22930545	5	7.37e-13	0	0	0	chr18	22929407	22930545	*	ZNF521-001, ZNF521-004, ZNF521-002, ZNF521-009, ZNF521-010, ZNF521-005, ZNF521-008, ZNF521-007, ZNF521-006, ZNF521-003	0.22
1859	chr13:100641409-100642487	10	7.38e-13	0	0	0	chr13	100641409	100642487	*	NA	0.45
1860	chr5:2864736-2865179	2	7.47e-13	0	0	0	chr5	2864736	2865179	*	NA	0.38
1861	chrX:150396221-150396241	2	7.5e-13	0	0	0	chrX	150396221	150396241	*	AF013593.1-001	0.38
1862	chr9:133308594-133308888	3	7.56e-13	0	0	0	chr9	133308594	133308888	*	NA	0.23
1863	chr10:101295400-101296619	5	7.72e-13	0	0	0	chr10	101295400	101296619	*	NA	0.31
1864	chr7:96746798-96747288	5	8.05e-13	0	0	0	chr7	96746798	96747288	*	ACN9-002, ACN9-001, ACN9-004	0.13
1865	chr22:38220611-38221485	5	8.08e-13	0	0	0	chr22	38220611	38221485	*	GALR3-001	0.47
1866	chr6:29719792-29720825	32	8.41e-13	0	0	0	chr6	29719792	29720825	*	Y_RNA.18-201, IFITM4P-001, XXbac-BPG170G13.32-001	0.11
1867	chr17:46799479-46800680	12	8.43e-13	0	0	0	chr17	46799479	46800680	*	PRAC1-001, PRAC2-001, PRAC2-002, MIR3185-201	0.34
1868	chr13:22248760-22249523	4	8.45e-13	0	0	0	chr13	22248760	22249523	*	FGF9-002	0.14
1869	chr14:58618193-58619480	13	8.55e-13	0	0	0	chr14	58618193	58619480	*	C14orf37-001, C14orf37-002	0.12
1870	chr14:33402368-33402512	3	8.57e-13	0	0	0	chr14	33402368	33402512	*	NPAS3-005, NPAS3-007	0.36
1871	chr8:121137537-121138317	7	8.6e-13	0	0	0	chr8	121137537	121138317	*	COL14A1-201, COL14A1-001, COL14A1-003, COL14A1-006	0.28
1872	chr13:23499332-23501122	9	8.71e-13	0	0	0	chr13	23499332	23501122	*	NA	0.45
1873	chr15:45404157-45405370	5	8.86e-13	0	0	0	chr15	45404157	45405370	*	DUOXA2-001, DUOXA2-003, DUOX2-001, DUOXA2-002, DUOX2-002, DUOX2-201	0.22
1874	chr5:176543790-176544135	5	8.9e-13	0	0	0	chr5	176543790	176544135	*	NA	0.42
1875	chr2:127782651-127783243	5	8.93e-13	0	0	0	chr2	127782651	127783243	*	RP11-521O16.2-001, RP11-521O16.1-001	0.42
1876	chr19:47507399-47507691	4	9.29e-13	0	0	0	chr19	47507399	47507691	*	NA	0.53
1877	chr6:108478494-108479584	10	9.32e-13	0	0	0	chr6	108478494	108479584	*	NA	0.36
1878	chr5:139422525-139423353	11	9.55e-13	0	0	0	chr5	139422525	139423353	*	NRG2-002, NRG2-012, NRG2-007, NRG2-001, NRG2-011, NRG2-201, NRG2-202, NRG2-203	0.12
1879	chr11:17741243-17743840	12	9.91e-13	0	0	0	chr11	17741243	17743840	*	MYOD1-001	0.24
1880	chr1:8013974-8014650	5	9.95e-13	0	0	0	chr1	8013974	8014650	*	PARK7-004	0.12
1881	chr19:3821975-3822189	3	1.02e-12	0	0	0	chr19	3821975	3822189	*	NA	0.31
1882	chr1:75596336-75597485	7	1.03e-12	0	0	0	chr1	75596336	75597485	*	RP11-510C10.3-001, RP11-510C10.2-001	0.35
1883	chr18:43355414-43355681	3	1.03e-12	0	0	0	chr18	43355414	43355681	*	NA	0.38
1884	chr14:76818832-76819459	6	1.04e-12	0	0	0	chr14	76818832	76819459	*	RN7SL747P-201	0.38
1885	chr21:38076709-38077971	10	1.05e-12	0	0	0	chr21	38076709	38077971	*	NA	0.39
1886	chr17:27940404-27940509	2	1.06e-12	0	0	0	chr17	27940404	27940509	*	ANKRD13B-008	0.41
1887	chr2:210636350-210637094	9	1.08e-12	0	0	0	chr2	210636350	210637094	*	UNC80-007, UNC80-201, UNC80-001	0.23
1888	chr19:36736272-36736565	3	1.09e-12	0	0	0	chr19	36736272	36736565	*	ZNF565-003	0.22
1889	chr6:50682340-50682710	3	1.11e-12	0	0	0	chr6	50682340	50682710	*	TFAP2D-001	0.26
1890	chr12:3600019-3600666	7	1.12e-12	0	0	0	chr12	3600019	3600666	*	PRMT8-001, PRMT8-004	0.26
1891	chr8:16859045-16859636	5	1.12e-12	0	0	0	chr8	16859045	16859636	*	FGF20-001, FGF20-002	0.18
1892	chr4:140200520-140201262	6	1.13e-12	0	0	0	chr4	140200520	140201262	*	MGARP-001	0.3
1893	chr17:78549324-78549371	3	1.14e-12	0	0	0	chr17	78549324	78549371	*	NA	0.25
1894	chr8:16884197-16885270	7	1.16e-12	0	0	0	chr8	16884197	16885270	*	MICU3-001, MICU3-003	0.23
1895	chr2:20068384-20069134	6	1.16e-12	0	0	0	chr2	20068384	20069134	*	LINC00954-002, LINC00954-001, LINC00954-004, LINC00954-005	0.44
1896	chr8:139509129-139509708	3	1.16e-12	0	0	0	chr8	139509129	139509708	*	FAM135B-002, FAM135B-003	0.3
1897	chr12:113913695-113914611	7	1.16e-12	0	0	0	chr12	113913695	113914611	*	NA	0.26
1898	chr8:61822428-61823027	4	1.17e-12	0	0	0	chr8	61822428	61823027	*	AC022182.1-003, AC022182.1-001	0.19
1899	chr6:30646707-30647148	12	1.18e-12	0	0	0	chr6	30646707	30647148	*	NA	0.43
1900	chr11:65816027-65816819	7	1.18e-12	0	0	0	chr11	65816027	65816819	*	GAL3ST3-001, GAL3ST3-003, SF3B2-007, SF3B2-008	0.43
1901	chr12:129337768-129338939	9	1.19e-12	0	0	0	chr12	129337768	129338939	*	GLT1D1-001, GLT1D1-006, GLT1D1-003, GLT1D1-002, GLT1D1-007	0.46
1902	chr12:54331892-54333323	15	1.24e-12	0	0	0	chr12	54331892	54333323	*	HOXC13-001, HOXC13-AS-001	0.15
1903	chr6:33560953-33561449	9	1.26e-12	0	0	0	chr6	33560953	33561449	*	LINC00336-001	0.31
1904	chr5:153862183-153862752	5	1.26e-12	0	0	0	chr5	153862183	153862752	*	NA	0.29
1905	chr8:2021126-2021720	3	1.28e-12	0	0	0	chr8	2021126	2021720	*	NA	0.63
1906	chr9:101569696-101569990	3	1.3e-12	0	0	0	chr9	101569696	101569990	*	GALNT12-001	0.16
1907	chr17:19483367-19483721	5	1.31e-12	0	0	0	chr17	19483367	19483721	*	AC025627.7-002, AC025627.7-003, RP11-1113L8.2-001	0.32
1908	chrX:92928229-92929190	11	1.31e-12	0	0	0	chrX	92928229	92929190	*	FAM133A-201, FAM133A-001, FAM133A-202, NAP1L3-001, NAP1L3-002, FAM133A-203	0.2
1909	chr17:48585216-48585858	4	1.32e-12	0	0	0	chr17	48585216	48585858	*	MYCBPAP-001, MYCBPAP-004, MYCBPAP-201, MYCBPAP-002, MYCBPAP-006, MYCBPAP-005, MYCBPAP-003, RP11-94C24.6-001, MYCBPAP-013	0.31
1910	chr10:27547554-27548180	6	1.32e-12	0	0	0	chr10	27547554	27548180	*	LRRC37A6P-003, ARMC4P1-002	0.27
1911	chr17:1029744-1029917	2	1.35e-12	0	0	0	chr17	1029744	1029917	*	ABR-031, ABR-002	0.69
1912	chr7:116164422-116166734	26	1.38e-12	0	0	0	chr7	116164422	116166734	*	CAV1-001, CAV1-003, CAV1-004, CAV1-006, CAV1-008, CAV1-002, CAV1-007, CAV1-005	0.14
1913	chr11:72465788-72466113	4	1.38e-12	0	0	0	chr11	72465788	72466113	*	STARD10-023	0.72
1914	chr6:26614168-26615071	4	1.4e-12	0	0	0	chr6	26614168	26615071	*	RP11-457M11.6-001	0.4
1915	chr3:49377702-49378124	6	1.41e-12	0	0	0	chr3	49377702	49378124	*	USP4-002, USP4-001, USP4-011, USP4-005, USP4-013, USP4-010, USP4-014	0.3
1916	chr11:66080010-66080868	4	1.41e-12	0	0	0	chr11	66080010	66080868	*	RP11-867G23.13-001	0.22
1917	chr21:44494722-44495288	6	1.43e-12	0	0	0	chr21	44494722	44495288	*	CBS-001, CBS-002, CBS-004, CBS-003, CBS-201, CBS-007, CBS-009, CBS-008, CBS-017, CBS-010	0.19
1918	chr10:44880542-44881054	8	1.43e-12	0	0	0	chr10	44880542	44881054	*	CXCL12-001, CXCL12-003, CXCL12-002, CXCL12-005, CXCL12-004, CXCL12-201, CXCL12-007, CXCL12-006	0.17
1919	chr5:72529662-72530245	6	1.43e-12	0	0	0	chr5	72529662	72530245	*	NA	0.41
1920	chr21:38119920-38120518	5	1.51e-12	0	0	0	chr21	38119920	38120518	*	NA	0.25
1921	chr20:44746392-44747006	10	1.53e-12	0	0	0	chr20	44746392	44747006	*	CD40-002, CD40-001, CD40-006, CD40-005, CD40-003	0.43
1922	chr5:77268331-77268888	5	1.54e-12	0	0	0	chr5	77268331	77268888	*	NA	0.35
1923	chr4:188916496-188917251	13	1.55e-12	0	0	0	chr4	188916496	188917251	*	ZFP42-001, ZFP42-002	0.53
1924	chr17:43221220-43221575	3	1.6e-12	0	0	0	chr17	43221220	43221575	*	NA	0.37
1925	chr10:102419209-102419617	6	1.6e-12	0	0	0	chr10	102419209	102419617	*	NA	0.41
1926	chr10:1083192-1083304	3	1.61e-12	0	0	0	chr10	1083192	1083304	*	NA	0.8
1927	chr3:44726891-44727578	5	1.63e-12	0	0	0	chr3	44726891	44727578	*	RP11-944L7.4-001	0.33
1928	chr3:12595473-12595852	3	1.64e-12	0	0	0	chr3	12595473	12595852	*	NA	0.29
1929	chr19:51522454-51523252	10	1.65e-12	0	0	0	chr19	51522454	51523252	*	KLK10-001, KLK10-002, KLK10-201, KLK10-004, KLK10-005, KLK10-003	0.14
1930	chr6:155316380-155317242	5	1.67e-12	0	0	0	chr6	155316380	155317242	*	TIAM2-012	0.17
1931	chr10:48438500-48439452	9	1.69e-12	0	0	0	chr10	48438500	48439452	*	GDF10-001	0.31
1932	chr7:100808893-100809507	4	1.75e-12	0	0	0	chr7	100808893	100809507	*	VGF-001, VGF-003	0.16
1933	chr5:178450506-178451176	7	1.76e-12	0	0	0	chr5	178450506	178451176	*	ZNF879-001, ZNF879-003, ZNF879-004, ZNF879-002	0.18
1934	chr11:69588848-69590580	11	1.77e-12	0	0	0	chr11	69588848	69590580	*	FGF4-001, FGF4-002, AP001888.1-201	0.21
1935	chr12:54089240-54089497	4	1.77e-12	0	0	0	chr12	54089240	54089497	*	NA	0.4
1936	chr9:130679027-130679915	6	1.8e-12	0	0	0	chr9	130679027	130679915	*	ST6GALNAC4-001, ST6GALNAC4-201, ST6GALNAC4-004, ST6GALNAC4-003, ST6GALNAC4-002, ST6GALNAC4-007, ST6GALNAC4-005	0.2
1937	chr1:26736601-26738039	11	1.81e-12	0	0	0	chr1	26736601	26738039	*	LIN28A-201, LIN28A-001	0.21
1938	chr11:34378293-34379053	8	1.84e-12	0	0	0	chr11	34378293	34379053	*	ABTB2-201, ABTB2-001	0.12
1939	chr1:207627372-207628383	10	1.93e-12	0	0	0	chr1	207627372	207628383	*	CR2-003, CR2-001, CR2-002, CR2-201, CR2-004	0.14
1940	chr10:133961710-133962022	3	1.97e-12	0	0	0	chr10	133961710	133962022	*	NA	0.72
1941	chr6:86159426-86160162	4	1.97e-12	0	0	0	chr6	86159426	86160162	*	NT5E-001, NT5E-002, NT5E-201	0.12
1942	chr6:31148332-31148748	16	1.98e-12	0	0	0	chr6	31148332	31148748	*	POU5F1-004	0.7
1943	chr7:128809100-128809442	5	1.99e-12	0	0	0	chr7	128809100	128809442	*	RP11-286H14.6-001	0.41
1944	chr5:2038528-2038989	5	2.03e-12	0	0	0	chr5	2038528	2038989	*	NA	0.19
1945	chr8:25901017-25901869	4	2.05e-12	0	0	0	chr8	25901017	25901869	*	EBF2-003, EBF2-001	0.27
1946	chr2:63285097-63286621	11	2.09e-12	0	0	0	chr2	63285097	63286621	*	NA	0.45
1947	chr18:52626476-52626848	5	2.11e-12	0	0	0	chr18	52626476	52626848	*	CCDC68-006, CCDC68-201, CCDC68-002, CCDC68-001	0.2
1948	chr6:26234460-26235699	9	2.12e-12	0	0	0	chr6	26234460	26235699	*	HIST1H1D-001, HIST1H2APS3-001	0.15
1949	chr5:79330669-79331477	8	2.14e-12	0	0	0	chr5	79330669	79331477	*	THBS4-001, THBS4-005, TRMT112P2-001	0.44
1950	chr1:167682516-167683013	6	2.14e-12	0	0	0	chr1	167682516	167683013	*	NA	0.51
1951	chr6:132722045-132723033	9	2.16e-12	0	0	0	chr6	132722045	132723033	*	MOXD1-002, MOXD1-005	0.21
1952	chr3:14643719-14644237	4	2.16e-12	0	0	0	chr3	14643719	14644237	*	NA	0.25
1953	chr19:39523436-39523840	3	2.18e-12	0	0	0	chr19	39523436	39523840	*	FBXO27-001, FBXO27-201, FBXO27-003, FBXO27-004, FBXO27-005, FBXO27-002	0.35
1954	chr6:55039232-55039622	5	2.19e-12	0	0	0	chr6	55039232	55039622	*	HCRTR2-001	0.25
1955	chr4:156588175-156589039	7	2.21e-12	0	0	0	chr4	156588175	156589039	*	GUCY1A3-010, GUCY1A3-009, GUCY1A3-008, GUCY1A3-006, GUCY1A3-002, GUCY1A3-007, GUCY1A3-001, GUCY1A3-005, GUCY1A3-003, GUCY1A3-013, GUCY1A3-011, GUCY1A3-021	0.12
1956	chr7:156810523-156811655	9	2.23e-12	0	0	0	chr7	156810523	156811655	*	NA	0.22
1957	chr5:80529067-80529340	6	2.28e-12	0	0	0	chr5	80529067	80529340	*	CKMT2-001, CKMT2-003, CKMT2-201, CKMT2-007, CKMT2-009, CKMT2-004, CKMT2-005, CKMT2-008, CKMT2-006	0.33
1958	chr11:120530774-120531034	6	2.31e-12	0	0	0	chr11	120530774	120531034	*	NA	0.62
1959	chr10:43250063-43250800	3	2.32e-12	0	0	0	chr10	43250063	43250800	*	NA	0.38
1960	chr10:60935910-60937048	15	2.32e-12	0	0	0	chr10	60935910	60937048	*	PHYHIPL-002, PHYHIPL-001, PHYHIPL-201, PHYHIPL-003	0.28
1961	chr11:44337630-44338707	7	2.34e-12	0	0	0	chr11	44337630	44338707	*	NA	0.22
1962	chr8:687384-688417	5	2.37e-12	0	0	0	chr8	687384	688417	*	ERICH1-008, ERICH1-AS1-002, ERICH1-AS1-001, ERICH1-AS1-004	0.18
1963	chr16:31214126-31214880	11	2.38e-12	0	0	0	chr16	31214126	31214880	*	PYCARD-001, PYCARD-002, PYCARD-003, C16orf98-001, PYCARD-004	0.27
1964	chr10:8093239-8094679	10	2.51e-12	0	0	0	chr10	8093239	8094679	*	GATA3-AS1-001, GATA3-001, RP11-379F12.3-002, RP11-379F12.4-001, GATA3-AS1-002, GATA3-AS1-003, RP11-379F12.3-001, GATA3-003	0.29
1965	chr5:174162510-174163341	5	2.57e-12	0	0	0	chr5	174162510	174163341	*	NA	0.22
1966	chr2:12858604-12859103	3	2.61e-12	0	0	0	chr2	12858604	12859103	*	TRIB2-001, TRIB2-002, TRIB2-004, TRIB2-003	0.16
1967	chr1:150253842-150254546	5	2.64e-12	0	0	0	chr1	150253842	150254546	*	C1orf51-001, C1orf51-003, C1orf51-002, C1orf51-004, C1orf51-005, C1orf51-007, C1orf51-006	0.14
1968	chr7:4869981-4870162	4	2.66e-12	0	0	0	chr7	4869981	4870162	*	RADIL-004, RADIL-005	0.57
1969	chr11:31848347-31849061	5	2.67e-12	0	0	0	chr11	31848347	31849061	*	NA	0.43
1970	chr8:38644939-38645613	4	2.69e-12	0	0	0	chr8	38644939	38645613	*	TACC1-003, TACC1-001, TACC1-203, TACC1-015, TACC1-019, TACC1-020, TACC1-029, TACC1-030, TACC1-025, TACC1-028, TACC1-018	0.17
1971	chr17:43047405-43047971	5	2.69e-12	0	0	0	chr17	43047405	43047971	*	C1QL1-001	0.24
1972	chr14:74892541-74893183	8	2.71e-12	0	0	0	chr14	74892541	74893183	*	SYNDIG1L-201, SYNDIG1L-002	0.34
1973	chr8:11204681-11205166	4	2.79e-12	0	0	0	chr8	11204681	11205166	*	AF131216.5-001, TDH-002	0.18
1974	chr13:25620833-25621553	7	2.79e-12	0	0	0	chr13	25620833	25621553	*	NA	0.21
1975	chr19:46974567-46975180	9	2.8e-12	0	0	0	chr19	46974567	46975180	*	PNMAL1-001, PNMAL1-002, PNMAL1-005	0.26
1976	chr19:30865486-30866202	5	2.85e-12	0	0	0	chr19	30865486	30866202	*	NA	0.46
1977	chr8:65282507-65284080	5	2.86e-12	0	0	0	chr8	65282507	65284080	*	LINC00966-001, LINC00966-004, RP11-32K4.1-004, RP11-32K4.1-001	0.41
1978	chr13:108519880-108520827	8	2.89e-12	0	0	0	chr13	108519880	108520827	*	FAM155A-001	0.1
1979	chr17:27949795-27949861	2	2.98e-12	0	0	0	chr17	27949795	27949861	*	CORO6-001, CORO6-201, CORO6-202, CORO6-004, CORO6-005, CORO6-003, CORO6-010, CORO6-008, RP11-68I3.10-001, CORO6-011, CORO6-009	0.29
1980	chr1:116380316-116381082	8	3e-12	0	0	0	chr1	116380316	116381082	*	NA	0.26
1981	chr8:114444989-114445955	5	3.01e-12	0	0	0	chr8	114444989	114445955	*	NA	0.4
1982	chr11:58940866-58941051	3	3.02e-12	0	0	0	chr11	58940866	58941051	*	DTX4-001, DTX4-002	0.35
1983	chr1:85464000-85464261	4	3.06e-12	0	0	0	chr1	85464000	85464261	*	MCOLN2-005, WDR63-004, MCOLN2-001, MCOLN2-002, MCOLN2-003, MCOLN2-004	0.35
1984	chr5:72677723-72678193	4	3.07e-12	0	0	0	chr5	72677723	72678193	*	RP11-79P5.3-002	0.39
1985	chr1:205537384-205538427	8	3.11e-12	0	0	0	chr1	205537384	205538427	*	MFSD4-001, MFSD4-005, MFSD4-006, RNU2-19P-201, MFSD4-201, MFSD4-202	0.32
1986	chr15:28344273-28344730	9	3.14e-12	0	0	0	chr15	28344273	28344730	*	OCA2-002, OCA2-001, OCA2-201, OCA2-003, OCA2-004	0.29
1987	chr1:91190891-91191723	6	3.17e-12	0	0	0	chr1	91190891	91191723	*	NA	0.37
1988	chr16:88902276-88902466	2	3.24e-12	0	0	0	chr16	88902276	88902466	*	GALNS-012, GALNS-011	0.73
1989	chr15:66947066-66947617	6	3.25e-12	0	0	0	chr15	66947066	66947617	*	NA	0.55
1990	chr2:149645372-149645934	6	3.29e-12	0	0	0	chr2	149645372	149645934	*	AC105402.4-002, AC105402.4-003	0.31
1991	chr2:18058717-18059456	8	3.29e-12	0	0	0	chr2	18058717	18059456	*	KCNS3-001, KCNS3-002, KCNS3-003, KCNS3-005, KCNS3-004	0.28
1992	chr6:50787361-50788414	5	3.37e-12	0	0	0	chr6	50787361	50788414	*	TFAP2B-201, TFAP2B-002, TFAP2B-001, TFAP2B-003	0.14
1993	chr1:38941882-38942313	4	3.37e-12	0	0	0	chr1	38941882	38942313	*	RP11-329N22.1-001	0.37
1994	chr3:9745610-9746637	5	3.42e-12	0	0	0	chr3	9745610	9746637	*	CPNE9-002, CPNE9-001, CPNE9-003	0.26
1995	chr7:120969666-120970521	3	3.51e-12	0	0	0	chr7	120969666	120970521	*	WNT16-001	0.25
1996	chr10:23488710-23489232	2	3.53e-12	0	0	0	chr10	23488710	23489232	*	NA	0.22
1997	chr14:65637714-65637810	2	3.53e-12	0	0	0	chr14	65637714	65637810	*	NA	0.4
1998	chr6:1555080-1555572	4	3.59e-12	0	0	0	chr6	1555080	1555572	*	NA	0.29
1999	chr7:63385990-63386815	5	3.64e-12	0	0	0	chr7	63385990	63386815	*	RP11-73B2.6-003, RP11-73B2.6-001, RP11-73B2.6-002, AC092634.2-201	0.2
[truncated: 772 more rows]
