# Supplementary material for: Association of variably methylated tumour DNA regions with overall survival for invasive lobular breast cancer
Source: Clin Epigenetics. 2021 Jan 18;13:11. doi: 10.1186/s13148-020-00975-6 (PMC7814464; doi:10.1186/s13148-020-00975-6)
Supplement: Supplementary file 3 — Additional file 3. Correlation between DNA methylation and gene expression (feature-by-feature analysis). [file 13148_2020_975_MOESM3_ESM.xlsx]

## Sheet: Sheet2
Gene associated with VMR	Feature	Correlation coefficient (R)	P-value	Chromosome	Genomic position	Genomic location in relation to gene
ISM1 [Average correlation, R= - 0.24, P= 0.002]	cg00149716	0.046	0.57	chr20	13200069
	cg14598976	-0.26	0.0009	chr20	13200685
	cg14852134	-0.34	1.6e-05	chr20	13200748
	cg22588144	-0.14	0.088	chr20	13200929	TSS1500
	cg04432319	-0.25	0.0017	chr20	13200931	TSS1500
	cg25796439	-0.26	0.0012	chr20	13200939	TSS1500
	cg14060111	-0.23	0.0029	chr20	13200944	TSS1500
	cg12664209	-0.23	0.004	chr20	13200954	TSS1500
	cg02145932	-0.22	0.0056	chr20	13200969	TSS1500
	cg06262436	-0.21	0.0077	chr20	13200973	TSS1500
	cg09491991	-0.2	0.011	chr20	13200980	TSS1500
	cg26322248	-0.22	0.0054	chr20	13200982	TSS1500
	cg21561970	-0.23	0.0032	chr20	13200992	TSS1500
	cg12448198	-0.19	0.015	chr20	13201193	TSS1500
	cg19938101	-0.19	0.015	chr20	13201205	TSS1500
	cg11155707	-0.15	0.067	chr20	13201214	TSS1500
	cg25606624	-0.18	0.02	chr20	13201216	TSS1500
	cg03725761	-0.16	0.043	chr20	13201225	TSS1500
	cg15577927	-0.18	0.023	chr20	13201328	TSS1500
	cg23504092	-0.09	0.26	chr20	13201342	TSS1500
	cg25384906	-0.074	0.36	chr20	13201349	TSS1500
	cg19118558	-0.13	0.096	chr20	13201353	TSS1500
	cg18993918	-0.16	0.039	chr20	13201456	TSS1500
	cg06567525	-0.068	0.39	chr20	13201551	TSS1500
	cg15015034	-0.076	0.34	chr20	13201650	TSS1500
	cg03172651	-0.079	0.32	chr20	13201655	TSS1500
	cg27427234	-0.092	0.25	chr20	13201662	TSS1500
	cg03623378	-0.14	0.084	chr20	13201670	TSS1500
	cg25178765	-0.091	0.25	chr20	13201829	TSS1500
	cg12741255	-0.1	0.21	chr20	13201844	TSS1500
APC [Average correlation, R= - 0.03, P= 0.68]	cg00577935	0.057	0.47	chr5	112073348	TSS1500;5'UTR;TSS1500
	cg08571859	0.022	0.79	chr5	112073350	TSS1500;5'UTR;TSS1500
	cg14511739	0.04	0.62	chr5	112073373	TSS200;TSS200;5'UTR
	cg22035501	0.032	0.69	chr5	112073398	TSS200;TSS200;5'UTR
	cg11613015	0.052	0.51	chr5	112073406	TSS200;TSS200;5'UTR
	cg14479889	0.0024	0.98	chr5	112073426	TSS200;TSS200;5'UTR
	cg16970232	-0.0034	0.97	chr5	112073433	TSS200;TSS200;5'UTR
	cg03667968	-0.0093	0.91	chr5	112073438	TSS200;TSS200;5'UTR
	cg20311501	-0.0083	0.92	chr5	112073502	TSS200;TSS200;5'UTR
	cg23938220	-0.024	0.76	chr5	112073538	TSS200;TSS200;5'UTR
	cg02511809	-0.045	0.57	chr5	112073544	TSS200;TSS200;5'UTR
	cg21634602	-0.027	0.73	chr5	112073570	1stExon;5'UTR;1stExon;5'UTR;5'UTR
	cg12534150	0.023	0.77	chr5	112073613	1stExon;5'UTR;1stExon;5'UTR;5'UTR
	cg24332422	-0.019	0.81	chr5	112073686	5'UTR;5'UTR;5'UTR
	cg15020645	-0.0045	0.95	chr5	112073769	5'UTR;5'UTR;5'UTR
	cg01240931	-0.047	0.56	chr5	112074043	5'UTR;5'UTR;5'UTR
TMEM101 [Average correlation, R= 0.13, P= 0.11]	cg12373208	0.35	5e-06	chr17	42091713	Body
	cg16182148	0.35	7e-06	chr17	42091796	Body
	cg19021076	0.28	0.00031	chr17	42091819	Body
	cg04879755	0.13	0.1	chr17	42091909	Body
	cg18801599	0.13	0.094	chr17	42092187	1stExon
	cg24638647	0.099	0.22	chr17	42092247	1stExon
	cg27116819	0.062	0.44	chr17	42092315	1stExon
	cg08372947	0.1	0.19	chr17	42092370	TSS200
	cg06511389	0.1	0.19	chr17	42092403	TSS200
	cg12259256	0.037	0.64	chr17	42092431	TSS200
	cg13847066	0.077	0.33	chr17	42092450	TSS200
	cg01635193	0.074	0.35	chr17	42092472	TSS200
	cg25868286	0.097	0.23	chr17	42092488	TSS200
	cg01986131	0.043	0.59	chr17	42092588	TSS1500
	cg00739770	-0.11	0.17	chr17	42092631	TSS1500
	cg17628468	-0.022	0.78	chr17	42093050	TSS1500
ASCL2 [Average correlation, R= - 0.24, P= 0.002]	cg25915434	-0.15	0.057	chr11	2290953	3'UTR
	cg11373604	-0.2	0.013	chr11	2291260	1stExon
	cg11419064	-0.23	0.003	chr11	2291264	1stExon
	cg09894698	-0.19	0.018	chr11	2291347	1stExon
	cg18485844	-0.19	0.019	chr11	2291652	1stExon;5'UTR
	cg22346124	-0.18	0.026	chr11	2291677	1stExon;5'UTR
	cg10290276	-0.16	0.045	chr11	2291754	1stExon;5'UTR
	cg13930892	-0.057	0.47	chr11	2292000	1stExon;5'UTR
	cg06263495	-0.077	0.33	chr11	2292004	1stExon;5'UTR
	cg02964724	-0.056	0.48	chr11	2292361	TSS200
	cg27252164	-0.076	0.34	chr11	2292373	TSS200
	cg20912770	-0.041	0.61	chr11	2292428	TSS1500
	cg05309948	-0.033	0.68	chr11	2292447	TSS1500
	cg19459876	-0.03	0.71	chr11	2292477	TSS1500
	cg15790820	-0.076	0.34	chr11	2292510	TSS1500
	cg06272038	-0.087	0.28	chr11	2292512	TSS1500
	cg10526374	-0.087	0.28	chr11	2292525	TSS1500
	cg11772171	-0.085	0.29	chr11	2292544	TSS1500
	cg06347739	-0.048	0.55	chr11	2292636	TSS1500
	cg14308479	-0.09	0.26	chr11	2292677	TSS1500
	cg07333715	-0.25	0.0013	chr11	2292691	TSS1500
	cg01156550	-0.16	0.051	chr11	2292751	TSS1500
	cg21063716	-0.1	0.21	chr11	2292787	TSS1500
	cg03306615	-0.25	0.0013	chr11	2292890	TSS1500
	cg19284039	-0.25	0.0016	chr11	2292895	TSS1500
	cg26051413	-0.26	0.0011	chr11	2292902	TSS1500
	cg13762320	-0.27	0.00047	chr11	2292905	TSS1500
	cg11644479	-0.31	6.4e-05	chr11	2292914	TSS1500
	cg24353535	-0.23	0.003	chr11	2293048	TSS1500
	cg05068202	-0.25	0.0012	chr11	2293074	TSS1500
	cg20392764	-0.22	0.0062	chr11	2293117	TSS1500
	cg04380653	-0.24	0.0021	chr11	2293164	TSS1500
	cg07525299	-0.21	0.0069	chr11	2293171	TSS1500
	cg12499235	-0.21	0.0068	chr11	2293173	TSS1500
	cg24057514	-0.12	0.14	chr11	2293181	TSS1500
	cg06623151	-0.086	0.28	chr11	2293201	TSS1500
	cg09394785	-0.12	0.14	chr11	2293211	TSS1500
	cg04454576	-0.25	0.0016	chr11	2293260	TSS1500
	cg10988368	-0.28	0.00033	chr11	2293305	TSS1500
	cg17426084	-0.097	0.22	chr11	2293552	TSS1500
NKX6 [Average correlation, R= 0.07, P= 0.36]	cg04436469	0.055	0.49	chr10	134598496	Body
	cg06082548	0.094	0.24	chr10	134598908	Body
	cg12816961	0.12	0.12	chr10	134598927	Body
	cg08441806	0.087	0.28	chr10	134599149	1stExon
	cg11068946	0.056	0.48	chr10	134599151	1stExon
	cg05904135	0.039	0.62	chr10	134599372	1stExon
	cg16949120	-0.0058	0.94	chr10	134599783	TSS1500
	cg11163901	0.018	0.82	chr10	134599807	TSS1500
	cg01384488	0.04	0.62	chr10	134599809	TSS1500
	cg27583690	0.099	0.21	chr10	134599823	TSS1500
	cg00626110	0.11	0.16	chr10	134599836	TSS1500
	cg10171448	0.074	0.35	chr10	134599841	TSS1500
	cg00701692	0.12	0.13	chr10	134599854	TSS1500
	cg03905847	0.088	0.27	chr10	134599934	TSS1500
	cg06769546	0.039	0.62	chr10	134600089	TSS1500
	cg17988460	0.12	0.14	chr10	134600277	TSS1500
	cg19355087	0.072	0.37	chr10	134600295	TSS1500
	cg10171347	0.072	0.37	chr10	134600301	TSS1500
	cg10182697	0.053	0.51	chr10	134600357	TSS1500
	cg11342452	0.04	0.62	chr10	134600463	TSS1500
	cg02306630	0.1	0.21	chr10	134600477	TSS1500
	cg06648277	0.1	0.19	chr10	134600489	TSS1500
	cg08382774	0.11	0.18	chr10	134600491	TSS1500
	cg07055616	0.02	0.8	chr10	134600600	TSS1500
	cg00699945	0.036	0.65	chr10	134600651	TSS1500
	cg24659054	0.035	0.66	chr10	134600656	TSS1500
	cg15304699	0.073	0.36	chr10	134600675	TSS1500
	cg01303723	0.079	0.32	chr10	134600680	TSS1500
	cg17996619	0.1	0.2	chr10	134600701	TSS1500
	cg08444220	-0.05	0.53	chr10	134600858	TSS1500
	cg19701540	0.02	0.81	chr10	134600915	TSS1500
	cg07251711	-0.011	0.89	chr10	134600919	TSS1500
	cg25485875	-0.07	0.38	chr10	134600998	TSS1500
	cg15558882	0.042	0.6	chr10	134601341
	cg20548339	0.07	0.38	chr10	134601490
	cg04293902	0.099	0.22	chr10	134601851
	cg22538959	0.13	0.11	chr10	134602163
	cg19310581	0.13	0.11	chr10	134602228
HIST3H2A [Average correlation, R= - 0.41, P= 1e-07]	cg00146645	-0.29	0.00018	chr1	228644750	TSS1500
	cg06757385	-0.31	6.8e-05	chr1	228644917	TSS1500
	cg25272655	-0.42	3.2e-08	chr1	228644958	TSS1500
	cg17515024	-0.44	6.6e-09	chr1	228644963	TSS1500
	cg21453831	-0.33	1.9e-05	chr1	228645045	TSS1500
	cg08639523	0.36	4.1e-06	chr1	228645117	TSS1500;1stExon;3'UTR
	cg03449175	-0.3	0.00011	chr1	228645121	TSS1500;1stExon;3'UTR
	cg26107850	-0.39	4.2e-07	chr1	228645302	TSS1500;1stExon
	cg06893138	-0.38	9.9e-07	chr1	228645306	TSS1500;1stExon
	cg00112780	-0.36	2.6e-06	chr1	228645462	TSS1500;1stExon
	cg11672054	-0.4	1.5e-07	chr1	228645482	TSS1500;1stExon
	cg15471815	-0.42	2.9e-08	chr1	228645486	TSS1500;1stExon
	cg00948275	-0.38	5.4e-07	chr1	228645512	TSS1500;1stExon
	cg13907959	-0.39	3.8e-07	chr1	228645522	TSS1500;1stExon;5'UTR
	cg21453443	-0.44	8.9e-09	chr1	228645627	TSS200;TSS200
	cg06034933	-0.44	4.5e-09	chr1	228645634	TSS200;TSS200
	cg21401647	-0.37	1.9e-06	chr1	228645688	TSS200;TSS200
	cg14541950	-0.38	9.6e-07	chr1	228645704	TSS200;TSS200
	cg11343017	-0.36	3.8e-06	chr1	228645710	TSS200;TSS200
	cg14159336	-0.4	2.3e-07	chr1	228645796	TSS1500;TSS200
	cg00143998	-0.37	1.6e-06	chr1	228645859	TSS1500;1stExon
	cg14024461	-0.14	0.069	chr1	228646047	TSS1500;1stExon
	cg13449295	-0.34	1.4e-05	chr1	228646392	TSS1500
	cg17660655	-0.23	0.0031	chr1	228646841	TSS1500
	cg07225598	-0.38	5.8e-07	chr1	228646916	TSS1500
	cg14743462	-0.38	8.7e-07	chr1	228646946	TSS1500
	cg15481636	-0.32	4.9e-05	chr1	228646970	TSS1500
	cg10248492	-0.28	0.00029	chr1	228647248
HES5 [Average correlation, R= - 0.16, P= 0.04]	cg06231244	-0.086	0.28	chr1	2460761	3'UTR
	cg07836831	-0.075	0.35	chr1	2460865	3'UTR
	cg01985965	-0.12	0.14	chr1	2461278	Body
	cg12053769	-0.18	0.027	chr1	2461413	Body
	cg20430847	-0.14	0.077	chr1	2461820	TSS200
	cg09827752	-0.16	0.048	chr1	2461823	TSS200
	cg17755964	-0.15	0.068	chr1	2461834	TSS200
	cg01116067	-0.16	0.045	chr1	2461838	TSS200
	cg06839900	-0.14	0.07	chr1	2461900	TSS1500
	cg15923947	-0.16	0.046	chr1	2461929	TSS1500
	cg05697909	0.039	0.63	chr1	2462364	TSS1500
CELF2 [Average correlation, R= - 0.25, P= 0.001]	cg25119743	-0.14	0.083	chr10	11059290	Body;TSS1500
	cg18581378	-0.4	2e-07	chr10	11059443	Body;TSS1500
	cg23858040	-0.29	0.0002	chr10	11059577	Body;TSS1500
	cg10297491	-0.31	7.9e-05	chr10	11059677	Body;TSS1500
	cg27041794	-0.26	0.0011	chr10	11059708	Body;TSS200
	cg17290701	-0.27	0.00073	chr10	11059714	Body;TSS200
	cg26328510	-0.31	5.8e-05	chr10	11059718	Body;TSS200
	cg03813164	-0.25	0.0016	chr10	11059725	Body;TSS200
	cg12356890	-0.26	0.0012	chr10	11059727	Body;TSS200
	cg11472279	-0.29	0.00018	chr10	11059733	Body;TSS200
	cg11002404	-0.19	0.015	chr10	11060038	5'UTR;1stExon;Body
	cg04088969	-0.25	0.0013	chr10	11060048	5'UTR;1stExon;Body
	cg25560333	-0.28	0.00045	chr10	11060104	1stExon;Body
	cg13950829	-0.37	1.6e-06	chr10	11060652	Body;Body
EFCAB4B [Average correlation, R= - 0.48, P= 1.4e-10]	cg09172548	-0.48	1.8e-10	chr12	3862221	1stExon;1stExon;5'UTR;1stExon;5'UTR;5'UTR
	cg04804877	-0.48	2.3e-10	chr12	3862225	1stExon;1stExon;5'UTR;1stExon;5'UTR;5'UTR
	cg08192350	-0.48	1.5e-10	chr12	3862417	TSS200;TSS200;TSS200
	cg03397307	-0.49	8e-11	chr12	3862423	TSS200;TSS200;TSS200
	cg16133088	-0.48	9.6e-11	chr12	3862428	TSS200;TSS200;TSS200
	cg05972871	-0.48	1.3e-10	chr12	3862444	TSS200;TSS200;TSS200
	cg26955987	-0.48	1e-10	chr12	3862457	TSS200;TSS200;TSS200
	cg03485694	-0.49	6.1e-11	chr12	3862473	TSS200;TSS200;TSS200
	cg12710510	-0.44	6.4e-09	chr12	3862497	TSS200;TSS200;TSS200
	cg21723903	-0.45	3e-09	chr12	3862575	TSS1500;TSS1500;TSS1500
	cg03535793	-0.4	1.9e-07	chr12	3862594	TSS1500;TSS1500;TSS1500
	cg14759043	-0.45	2.1e-09	chr12	3862597	TSS1500;TSS1500;TSS1500
	cg22221074	0.0038	0.96	chr12	3862810	TSS1500;TSS1500;TSS1500
